# Supplementary material for: Proteomic Profiling of Tissue Exosomes Indicates Continuous Release of Malignant Exosomes in Urinary Bladder Cancer Patients, Even with Pathologically Undetectable Tumour
Source: Cancers (Basel). 2021 Jun 29;13(13):3242. doi: 10.3390/cancers13133242 (PMC8267924; doi:10.3390/cancers13133242)
Supplement: Supplementary file 1 [file cancers-13-03242-s001.zip]

Archive with 8 entries (8 files):
- Figure S1.pdf
- Table S1_NEW.xlsx
- Table S2.xlsx
- Table S3.xlsx
- Table S4.xlsx
- Table S5.xlsx
- Table S6.xlsx
- Table S7_NEW.xlsx
