# Supplementary material for: Proteomic Profiling of Tissue Exosomes Indicates Continuous Release of Malignant Exosomes in Urinary Bladder Cancer Patients, Even with Pathologically Undetectable Tumour
Source: Cancers (Basel). 2021 Jun 29;13(13):3242. doi: 10.3390/cancers13133242 (PMC8267924; doi:10.3390/cancers13133242)
Supplement: Supplementary file 1 [file cancers-13-03242-s001.zip › Table S1_NEW.xlsx]

## Sheet: Sheet1 (2)
	Supplementary Table S1. Exosomal yield (mg)
	Patient	Distant tissue	Tumour site
	1	0.0725	0.12
	2	0.1925	0.1625
	3	0.1225	0.465
	4	0.095	0.1175
	5	0.125	0.1225
	6	0.1825	0.26
	7	0.1675	0.1725
