# Supplementary material for: Proteomic Profiling of Tissue Exosomes Indicates Continuous Release of Malignant Exosomes in Urinary Bladder Cancer Patients, Even with Pathologically Undetectable Tumour
Source: Cancers (Basel). 2021 Jun 29;13(13):3242. doi: 10.3390/cancers13133242 (PMC8267924; doi:10.3390/cancers13133242)
Supplement: Supplementary file 1 [file cancers-13-03242-s001.zip › Table S2.xlsx]

## Sheet: Table S1
Supplementary Table S2. List of all identified proteins with log-fold change in average expression and p-value (derived from Benjamini-Hochberg-corrected t-test) between tissue and urine.
Uniprotswissprot	Hgnc symbol	Wikigene description	Tissue vs Urine log FC	adj. P value	found in
A0PJK1	SLC5A10	solute carrier family 5 member 10	-1.0783	0.179208	Urine
A5D8V6	VPS37C	VPS37C subunit of ESCRT-I	-2.95375	0.00189809	Urine
A6NGU5	NA	NA	-0.42324	0.369641	Urine
A8MQ03	CYSRT1	cysteine rich tail 1	-0.634898	0.278276	Urine
A8MUH7	NA	NA	-0.408829	0.369641	Urine
B0FP48	UPK3BL1	uroplakin 3B like 1	-0.380461	0.369641	Urine
O00151	PDLIM1	PDZ and LIM domain 1	-0.346693	0.369641	Urine
O00161	SNAP23	synaptosome associated protein 23	-1.92287	0.061531	Urine
O00187	MASP2	mannan binding lectin serine peptidase 2	-3.16264	0.0063336	Urine
O00194	RAB27B	RAB27B, member RAS oncogene family	-2.55275	0.0159076	Urine
O00214	LGALS8	galectin 8	-0.334766	0.369641	Urine
O00322	UPK1A	uroplakin 1A	-3.22558	0.00609908	Urine
O00401	WASL	WASP like actin nucleation promoting factor	-0.853477	0.179208	Urine
O00468	AGRN	agrin	-1.51699	0.109483	Urine
O00526	UPK2	uroplakin 2	-4.66571	6.45107e-05	Urine
O00592	PODXL	podocalyxin like	-4.89041	7.73901e-05	Urine
O00602	FCN1	ficolin 1	-1.14634	0.179208	Urine
O14672	ADAM10	ADAM metallopeptidase domain 10	-3.37087	0.000808832	Urine
O14713	ITGB1BP1	integrin subunit beta 1 binding protein 1	-0.350039	0.369641	Urine
O14745	SLC9A3R1	SLC9A3 regulator 1	-5.62341	5.21787e-06	Urine
O14773	TPP1	tripeptidyl peptidase 1	-3.83298	0.000544152	Urine
O14818	PSMA7	proteasome 20S subunit alpha 7	-0.324181	0.369641	Urine
O14828	SCAMP3	secretory carrier membrane protein 3	-0.539309	0.278276	Urine
O14908	GIPC1	GIPC PDZ domain containing family member 1	-0.897414	0.179208	Urine
O14936	CASK	calcium/calmodulin dependent serine protein kinase	-0.282929	0.369641	Urine
O14964	HGS	hepatocyte growth factor-regulated tyrosine kinase substrate	-0.352917	0.369641	Urine
O15031	PLXNB2	plexin B2	-0.731639	0.278276	Urine
O15162	PLSCR1	phospholipid scramblase 1	-2.59965	0.00609908	Urine
O15195	VILL	villin like	-0.28855	0.369641	Urine
O15231	ZNF185	zinc finger protein 185 with LIM domain	-0.287403	0.369641	Urine
O15244	SLC22A2	solute carrier family 22 member 2	-0.310625	0.369641	Urine
O15393	TMPRSS2	transmembrane serine protease 2	-2.87109	0.0152062	Urine
O15400	STX7	syntaxin 7	-4.01992	7.42552e-05	Urine
O15484	CAPN5	calpain 5	-4.64752	6.8172e-05	Urine
O43278	SPINT1	serine peptidase inhibitor, Kunitz type 1	-0.282948	0.369641	Urine
O43280	TREH	trehalase	-0.40999	0.369641	Urine
O43291	SPINT2	serine peptidase inhibitor, Kunitz type 2	-0.592637	0.278276	Urine
O43451	MGAM	maltase-glucoamylase	-5.44294	4.3373e-06	Urine
O43490	PROM1	prominin 1	-6.60862	2.98506e-06	Urine
O43511	SLC26A4	solute carrier family 26 member 4	-0.616044	0.278276	Urine
O43520	ATP8B1	ATPase phospholipid transporting 8B1	-0.417628	0.369641	Urine
O43633	CHMP2A	charged multivesicular body protein 2A	-5.62335	4.29218e-06	Urine
O43707	ACTN4	actinin alpha 4	-4.16368	0.000545565	Urine
O43795	MYO1B	myosin IB	-1.41266	0.107517	Urine
O43895	XPNPEP2	X-prolyl aminopeptidase 2	-4.45033	8.56768e-05	Urine
O60262	GNG7	G protein subunit gamma 7	-0.378207	0.369641	Urine
O60268	KIAA0513	KIAA0513	-0.295854	0.369641	Urine
O60271	SPAG9	sperm associated antigen 9	-0.374591	0.369641	Urine
O60361	NA	NA	-0.519659	0.278276	Urine
O60437	PPL	periplakin	-4.11205	0.000677053	Urine
O60488	ACSL4	acyl-CoA synthetase long chain family member 4	-0.290759	0.369641	Urine
O60493	SNX3	sorting nexin 3	-0.235968	0.369641	Urine
O60494	CUBN	cubilin	-5.5232	6.54137e-06	Urine
O60500	NPHS1	NPHS1 adhesion molecule, nephrin	-0.413675	0.369641	Urine
O60610	DIAPH1	diaphanous related formin 1	-0.292683	0.369641	Urine
O60635	TSPAN1	tetraspanin 1	-5.56208	3.09694e-06	Urine
O60658	PDE8A	phosphodiesterase 8A	-0.542885	0.278276	Urine
O60716	CTNND1	catenin delta 1	-0.842762	0.280208	Urine
O60749	SNX2	sorting nexin 2	-0.336403	0.369641	Urine
O75015	FCGR3B	Fc fragment of IgG receptor IIIb	-0.652151	0.278276	Urine
O75110	ATP9A	ATPase phospholipid transporting 9A (putative)	-0.77387	0.278276	Urine
O75131	CPNE3	copine 3	-3.75369	0.00222725	Urine
O75223	GGCT	gamma-glutamylcyclotransferase	-0.283837	0.369641	Urine
O75264	SMIM24	small integral membrane protein 24	-2.19982	0.0312648	Urine
O75340	PDCD6	programmed cell death 6	-3.86912	0.000543226	Urine
O75347	TBCA	tubulin folding cofactor A	-1.40583	0.107517	Urine
O75348	ATP6V1G1	ATPase H+ transporting V1 subunit G1	-1.18873	0.179208	Urine
O75351	VPS4B	vacuolar protein sorting 4 homolog B	-4.77244	5.27986e-06	Urine
O75355	ENTPD3	ectonucleoside triphosphate diphosphohydrolase 3	-0.327344	0.369641	Urine
O75363	BCAS1	brain enriched myelin associated protein 1	-1.34672	0.107517	Urine
O75368	SH3BGRL	SH3 domain binding glutamate rich protein like	-0.570356	0.278276	Urine
O75369	FLNB	filamin B	-0.311703	0.369641	Urine
O75594	PGLYRP1	peptidoglycan recognition protein 1	-1.27377	0.179235	Urine
O75631	UPK3A	uroplakin 3A	-1.17953	0.179208	Urine
O75636	FCN3	ficolin 3	-0.628947	0.280208	Urine
O75674	TOM1L1	target of myb1 like 1 membrane trafficking protein	-0.29904	0.369641	Urine
O75841	UPK1B	uroplakin 1B	-2.34171	0.0312648	Urine
O75891	ALDH1L1	aldehyde dehydrogenase 1 family member L1	-0.631933	0.278276	Urine
O75936	BBOX1	gamma-butyrobetaine hydroxylase 1	-1.43669	0.108486	Urine
O75955	FLOT1	flotillin 1	-5.18415	5.21787e-06	Urine
O75970	MPDZ	multiple PDZ domain crumbs cell polarity complex component	-0.28968	0.369641	Urine
O76054	SEC14L2	SEC14 like lipid binding 2	-0.286295	0.369641	Urine
O76070	SNCG	synuclein gamma	-2.0893	0.0312648	Urine
O94760	DDAH1	dimethylarginine dimethylaminohydrolase 1	-1.46118	0.107517	Urine
O94804	STK10	serine/threonine kinase 10	-0.302388	0.369641	Urine
O94832	MYO1D	myosin ID	-2.36868	0.0153762	Urine
O94856	NFASC	neurofascin	-0.336809	0.369641	Urine
O95154	AKR7A3	aldo-keto reductase family 7 member A3	-0.286164	0.369641	Urine
O95336	PGLS	6-phosphogluconolactonase	-0.996581	0.179208	Urine
O95394	PGM3	phosphoglucomutase 3	-0.642983	0.278659	Urine
O95398	RAPGEF3	Rap guanine nucleotide exchange factor 3	-1.48118	0.107517	Urine
O95497	VNN1	vanin 1	-0.870134	0.179208	Urine
O95498	VNN2	vanin 2	-0.698363	0.278276	Urine
O95630	STAMBP	STAM binding protein	-1.23971	0.107687	Urine
O95716	RAB3D	RAB3D, member RAS oncogene family	-1.31058	0.179208	Urine
O95721	SNAP29	synaptosome associated protein 29	-0.27227	0.369641	Urine
O95833	CLIC3	chloride intracellular channel 3	-0.348967	0.369641	Urine
O95867	LY6G6C	lymphocyte antigen 6 family member G6C	-0.317781	0.369641	Urine
O95967	EFEMP2	EGF containing fibulin extracellular matrix protein 2	-0.288478	0.369641	Urine
O96009	NAPSA	napsin A aspartic peptidase	-4.44495	9.97869e-05	Urine
P00352	ALDH1A1	aldehyde dehydrogenase 1 family member A1	-1.10132	0.179208	Urine
P00390	GSR	glutathione-disulfide reductase	-1.62597	0.061531	Urine
P00491	PNP	purine nucleoside phosphorylase	-0.620985	0.278276	Urine
P00533	EGFR	epidermal growth factor receptor	-0.33286	0.369641	Urine
P00748	F12	coagulation factor XII	-0.380176	0.369641	Urine
P00751	CFB	complement factor B	-3.10144	0.0177423	Urine
P00918	CA2	carbonic anhydrase 2	-2.76848	0.0174608	Urine
P01008	SERPINC1	serpin family C member 1	-2.3808	0.0152062	Urine
P01111	NRAS	NRAS proto-oncogene, GTPase	-0.954506	0.179208	Urine
P01116	KRAS	KRAS proto-oncogene, GTPase	-3.56665	0.000455461	Urine
P01133	EGF	epidermal growth factor	-4.00316	0.000516611	Urine
P01593	IGKV1D-33	NA	-0.373856	0.369641	Urine
P01598	NA	NA	-0.693474	0.278276	Urine
P01600	NA	NA	-0.81374	0.278276	Urine
P01602	IGKV1-5	NA	-0.299949	0.369641	Urine
P01605	NA	NA	-0.39432	0.369641	Urine
P01617	NA	NA	-1.27428	0.179208	Urine
P01624	IGKV3-15	NA	-0.446347	0.369641	Urine
P01714	IGLV3-19	NA	-0.421167	0.369641	Urine
P01764	IGHV3-23	NA	-0.318127	0.369641	Urine
P01765	NA	NA	-1.50666	0.107517	Urine
P01766	IGHV3-13	NA	-1.74699	0.107517	Urine
P01779	NA	NA	-1.87496	0.061531	Urine
P01781	NA	NA	-0.70138	0.278276	Urine
P02533	KRT14	keratin 14	-0.928226	0.278454	Urine
P02538	KRT6A	keratin 6A	-0.93552	0.282972	Urine
P02549	SPTA1	spectrin alpha, erythrocytic 1	-0.406953	0.369641	Urine
P02724	GYPA	glycophorin A (MNS blood group)	-0.371452	0.369641	Urine
P02746	NA	NA	-2.21473	0.0312648	Urine
P02747	C1QC	complement C1q C chain	-1.99482	0.0312217	Urine
P03951	F11	coagulation factor XI	-0.606771	0.278276	Urine
P04040	CAT	catalase	-1.6909	0.107687	Urine
P04080	CSTB	cystatin B	-1.56398	0.061531	Urine
P04114	APOB	apolipoprotein B	-2.81873	0.0312648	Urine
P04220	NA	NA	-0.923593	0.282972	Urine
P04275	VWF	von Willebrand factor	-3.44114	0.0152062	Urine
P04626	ERBB2	erb-b2 receptor tyrosine kinase 2	-0.303883	0.369641	Urine
P04632	CAPNS1	calpain small subunit 1	-0.379337	0.369641	Urine
P04839	CYBB	cytochrome b-245 beta chain	-1.08224	0.180624	Urine
P05026	ATP1B1	ATPase Na+/K+ transporting subunit beta 1	-1.77823	0.0632416	Urine
P05062	ALDOB	aldolase, fructose-bisphosphate B	-5.69317	5.80474e-06	Urine
P05106	ITGB3	integrin subunit beta 3	-1.4598	0.107517	Urine
P05154	SERPINA5	serpin family A member 5	-0.912273	0.179208	Urine
P05156	CFI	complement factor I	-0.319709	0.369641	Urine
P05186	ALPL	alkaline phosphatase, biomineralization associated	-0.967735	0.179208	Urine
P05413	FABP3	fatty acid binding protein 3	-0.661897	0.278276	Urine
P05546	SERPIND1	serpin family D member 1	-2.51122	0.0312648	Urine
P05787	KRT8	keratin 8	-0.291353	0.369641	Urine
P05937	CALB1	calbindin 1	-0.898064	0.179208	Urine
P05981	HPN	hepsin	-0.883752	0.179208	Urine
P06310	IGKV2-30	NA	-0.325231	0.369641	Urine
P06681	C2	complement C2	-0.303199	0.369641	Urine
P06703	S100A6	S100 calcium binding protein A6	-3.36744	0.00186038	Urine
P06731	CEACAM5	CEA cell adhesion molecule 5	-0.758581	0.278276	Urine
P06744	GPI	glucose-6-phosphate isomerase	-2.03214	0.0312648	Urine
P06756	ITGAV	integrin subunit alpha V	-0.805299	0.278978	Urine
P07108	DBI	diazepam binding inhibitor, acyl-CoA binding protein	-1.22732	0.107517	Urine
P07148	FABP1	fatty acid binding protein 1	-0.602664	0.278276	Urine
P07288	KLK3	kallikrein related peptidase 3	-1.82994	0.108486	Urine
P07360	C8G	complement C8 gamma chain	-0.387082	0.369641	Urine
P07384	CAPN1	calpain 1	-0.915101	0.179208	Urine
P07602	PSAP	prosaposin	-2.31014	0.0160574	Urine
P07738	BPGM	bisphosphoglycerate mutase	-0.662608	0.280892	Urine
P07947	YES1	YES proto-oncogene 1, Src family tyrosine kinase	-2.69038	0.0152148	Urine
P07948	LYN	LYN proto-oncogene, Src family tyrosine kinase	-2.99991	0.00605635	Urine
P07996	THBS1	thrombospondin 1	-1.0655	0.179208	Urine
P08118	MSMB	microseminoprotein beta	-0.584989	0.278276	Urine
P08134	RHOC	ras homolog family member C	-1.90174	0.107517	Urine
P08174	CD55	CD55 molecule (Cromer blood group)	-2.37725	0.0151217	Urine
P08183	ABCB1	ATP binding cassette subfamily B member 1	-5.08918	7.4633e-05	Urine
P08195	SLC3A2	solute carrier family 3 member 2	-3.14479	0.0065359	Urine
P08263	GSTA1	glutathione S-transferase alpha 1	-2.25556	0.0152064	Urine
P08294	SOD3	superoxide dismutase 3	-0.689969	0.278659	Urine
P08473	MME	membrane metalloendopeptidase	-6.61288	1.29569e-08	Urine
P08514	ITGA2B	integrin subunit alpha 2b	-0.667871	0.280208	Urine
P08582	MELTF	melanotransferrin	-1.68799	0.061531	Urine
P08637	FCGR3A	Fc fragment of IgG receptor IIIa	-0.615646	0.278276	Urine
P08754	GNAI3	G protein subunit alpha i3	-2.95944	0.0152062	Urine
P08779	KRT16	keratin 16	-0.536	0.369641	Urine
P08F94	PKHD1	PKHD1 ciliary IPT domain containing fibrocystin/polyductin	-0.352312	0.369641	Urine
P09327	VIL1	villin 1	-3.04302	0.00703912	Urine
P09467	FBP1	fructose-bisphosphatase 1	-1.8878	0.0624108	Urine
P09619	PDGFRB	platelet derived growth factor receptor beta	-0.286052	0.369641	Urine
P09871	C1S	complement C1s	-0.630208	0.278454	Urine
P09936	UCHL1	ubiquitin C-terminal hydrolase L1	-0.589658	0.278276	Urine
P09960	LTA4H	leukotriene A4 hydrolase	-0.743946	0.278276	Urine
P10321	HLA-C	major histocompatibility complex, class I, C	-0.347888	0.369641	Urine
P10451	SPP1	secreted phosphoprotein 1	-0.393894	0.369641	Urine
P10599	TXN	thioredoxin	-1.165	0.108356	Urine
P11117	ACP2	acid phosphatase 2, lysosomal	-0.360569	0.369641	Urine
P11166	SLC2A1	solute carrier family 2 member 1	-1.31431	0.179235	Urine
P11169	SLC2A3	solute carrier family 2 member 3	-0.367217	0.369641	Urine
P11171	EPB41	erythrocyte membrane protein band 4.1	-0.395156	0.369641	Urine
P11226	MBL2	mannose binding lectin 2	-0.324758	0.369641	Urine
P11233	RALA	RAS like proto-oncogene A	-1.68034	0.107517	Urine
P11274	BCR	BCR activator of RhoGEF and GTPase	-0.698062	0.282845	Urine
P11277	SPTB	spectrin beta, erythrocytic	-0.767524	0.280208	Urine
P11279	LAMP1	lysosomal associated membrane protein 1	-3.84934	0.000440649	Urine
P11597	CETP	cholesteryl ester transfer protein	-0.317534	0.369641	Urine
P12259	F5	coagulation factor V	-0.328846	0.369641	Urine
P12821	ACE	angiotensin I converting enzyme	-3.30089	0.00193882	Urine
P12931	SRC	SRC proto-oncogene, non-receptor tyrosine kinase	-3.62329	0.00183242	Urine
P13473	LAMP2	lysosomal associated membrane protein 2	-2.34993	0.015136	Urine
P13489	RNH1	ribonuclease/angiogenin inhibitor 1	-0.733009	0.278276	Urine
P13498	CYBA	cytochrome b-245 alpha chain	-0.278569	0.369641	Urine
P13640	MT1G	metallothionein 1G	-1.34662	0.107517	Urine
P13646	KRT13	keratin 13	-0.539675	0.369641	Urine
P13647	KRT5	keratin 5	-0.819865	0.289003	Urine
P13688	CEACAM1	CEA cell adhesion molecule 1	-1.0319	0.179208	Urine
P13693	TPT1	tumor protein, translationally-controlled 1	-0.307878	0.369641	Urine
P13716	ALAD	aminolevulinate dehydratase	-0.640115	0.278276	Urine
P13796	LCP1	lymphocyte cytosolic protein 1	-0.666496	0.278276	Urine
P13797	PLS3	plastin 3	-0.327779	0.369641	Urine
P13798	APEH	acylaminoacyl-peptide hydrolase	-0.363058	0.369641	Urine
P14136	GFAP	glial fibrillary acidic protein	-0.287091	0.369641	Urine
P14384	CPM	carboxypeptidase M	-1.73054	0.0312648	Urine
P14543	NID1	nidogen 1	-0.309821	0.369641	Urine
P14780	MMP9	matrix metallopeptidase 9	-0.81817	0.278276	Urine
P14923	JUP	junction plakoglobin	-0.455438	0.369641	Urine
P15313	ATP6V1B1	ATPase H+ transporting V1 subunit B1	-2.47254	0.0315807	Urine
P15328	FOLR1	folate receptor alpha	-2.35517	0.0312648	Urine
P16144	ITGB4	integrin subunit beta 4	-0.339985	0.369641	Urine
P16278	GLB1	galactosidase beta 1	-1.10615	0.179208	Urine
P16401	H1-5	H1.5 linker histone, cluster member	-0.7733	0.278276	Urine
P16403	H1-2	H1.2 linker histone, cluster member	-0.391572	0.369641	Urine
P16422	EPCAM	epithelial cell adhesion molecule	-1.4421	0.0631328	Urine
P16444	DPEP1	dipeptidase 1	-5.36721	7.96052e-06	Urine
P16452	EPB42	erythrocyte membrane protein band 4.2	-0.895937	0.280208	Urine
P16870	CPE	carboxypeptidase E	-1.17549	0.179208	Urine
P16885	PLCG2	phospholipase C gamma 2	-0.372058	0.369641	Urine
P17174	GOT1	glutamic-oxaloacetic transaminase 1	-1.41747	0.107687	Urine
P17213	BPI	bactericidal permeability increasing protein	-1.03492	0.179208	Urine
P17252	PRKCA	protein kinase C alpha	-0.548751	0.278276	Urine
P17301	ITGA2	integrin subunit alpha 2	-0.31258	0.369641	Urine
P17342	NPR3	natriuretic peptide receptor 3	-0.652202	0.278276	Urine
P17927	CR1	complement C3b/C4b receptor 1 (Knops blood group)	-3.02866	0.0160574	Urine
P17987	TCP1	t-complex 1	-0.323747	0.369641	Urine
P18283	GPX2	glutathione peroxidase 2	-0.256871	0.369641	Urine
P18462	NA	NA	-0.349181	0.369641	Urine
P18463	NA	NA	-0.423061	0.369641	Urine
P18564	ITGB6	integrin subunit beta 6	-0.38599	0.369641	Urine
P19440	GGT1	gamma-glutamyltransferase 1	-5.55284	7.98153e-05	Urine
P19801	AOC1	amine oxidase copper containing 1	-0.276505	0.369641	Urine
P19827	ITIH1	inter-alpha-trypsin inhibitor heavy chain 1	-3.41286	0.0063336	Urine
P20020	ATP2B1	ATPase plasma membrane Ca2+ transporting 1	-0.297092	0.369641	Urine
P20151	KLK2	kallikrein related peptidase 2	-0.744602	0.278276	Urine
P20337	RAB3B	RAB3B, member RAS oncogene family	-0.950426	0.278276	Urine
P20339	RAB5A	RAB5A, member RAS oncogene family	-2.19984	0.0312648	Urine
P20711	DDC	dopa decarboxylase	-1.02371	0.179208	Urine
P21281	ATP6V1B2	ATPase H+ transporting V1 subunit B2	-1.6419	0.107517	Urine
P21283	ATP6V1C1	ATPase H+ transporting V1 subunit C1	-0.27768	0.369641	Urine
P21695	GPD1	glycerol-3-phosphate dehydrogenase 1	-1.13726	0.179208	Urine
P21730	C5AR1	complement C5a receptor 1	-0.568401	0.278276	Urine
P21796	VDAC1	voltage dependent anion channel 1	-1.91755	0.0624108	Urine
P21964	COMT	catechol-O-methyltransferase	-1.28525	0.107517	Urine
P22392	NME2	NME/NM23 nucleoside diphosphate kinase 2	-0.597725	0.278276	Urine
P22732	SLC2A5	solute carrier family 2 member 5	-1.86143	0.0312648	Urine
P22748	CA4	carbonic anhydrase 4	-2.63537	0.00613297	Urine
P22894	MMP8	matrix metallopeptidase 8	-0.349049	0.369641	Urine
P23229	ITGA6	integrin subunit alpha 6	-0.350621	0.369641	Urine
P24666	ACP1	acid phosphatase 1	-0.286443	0.369641	Urine
P25685	DNAJB1	DnaJ heat shock protein family (Hsp40) member B1	-0.284316	0.369641	Urine
P25786	PSMA1	proteasome 20S subunit alpha 1	-0.353401	0.369641	Urine
P25787	PSMA2	proteasome 20S subunit alpha 2	-0.290583	0.369641	Urine
P25788	PSMA3	proteasome 20S subunit alpha 3	-0.641668	0.278276	Urine
P25815	S100P	S100 calcium binding protein P	-3.01721	0.0148631	Urine
P26006	ITGA3	integrin subunit alpha 3	-2.15968	0.0314699	Urine
P26012	ITGB8	integrin subunit beta 8	-0.336384	0.369641	Urine
P26022	PTX3	pentraxin 3	-0.725079	0.280208	Urine
P27918	CFP	complement factor properdin	-1.01631	0.179208	Urine
P28066	PSMA5	proteasome 20S subunit alpha 5	-0.801762	0.278276	Urine
P28070	PSMB4	proteasome 20S subunit beta 4	-0.282127	0.369641	Urine
P28072	PSMB6	proteasome 20S subunit beta 6	-0.857565	0.179235	Urine
P28074	PSMB5	proteasome 20S subunit beta 5	-0.396611	0.369641	Urine
P28799	GRN	granulin precursor	-1.33614	0.107517	Urine
P28838	LAP3	leucine aminopeptidase 3	-1.40353	0.107517	Urine
P28907	CD38	CD38 molecule	-0.665596	0.278276	Urine
P29373	CRABP2	cellular retinoic acid binding protein 2	-1.37723	0.107531	Urine
P29692	EEF1D	eukaryotic translation elongation factor 1 delta	-0.346744	0.369641	Urine
P29972	AQP1	aquaporin 1 (Colton blood group)	-5.03604	5.80474e-06	Urine
P29992	GNA11	G protein subunit alpha 11	-2.99414	0.00650533	Urine
P30039	PBLD	phenazine biosynthesis like protein domain containing	-0.721616	0.278276	Urine
P30041	PRDX6	peroxiredoxin 6	-3.02759	0.0151858	Urine
P30044	PRDX5	peroxiredoxin 5	-1.97002	0.0312648	Urine
P30046	DDT	D-dopachrome tautomerase	-0.633088	0.278276	Urine
P30085	CMPK1	cytidine/uridine monophosphate kinase 1	-0.991353	0.179208	Urine
P30086	PEBP1	phosphatidylethanolamine binding protein 1	-4.72009	7.98153e-05	Urine
P30492	NA	NA	-0.430725	0.369641	Urine
P30504	NA	NA	-0.363434	0.369641	Urine
P30508	NA	NA	-0.848419	0.278276	Urine
P30711	GSTT1	glutathione S-transferase theta 1	-0.275441	0.369641	Urine
P31150	GDI1	GDP dissociation inhibitor 1	-0.795041	0.278276	Urine
P31639	SLC5A2	solute carrier family 5 member 2	-1.45872	0.107517	Urine
P31689	DNAJA1	DnaJ heat shock protein family (Hsp40) member A1	-0.654736	0.278276	Urine
P31947	SFN	stratifin	-3.90761	0.000516611	Urine
P31948	STIP1	stress induced phosphoprotein 1	-0.303407	0.369641	Urine
P31997	CEACAM8	CEA cell adhesion molecule 8	-0.388312	0.369641	Urine
P33176	KIF5B	kinesin family member 5B	-1.1973	0.179208	Urine
P33908	MAN1A1	mannosidase alpha class 1A member 1	-0.343981	0.369641	Urine
P34096	RNASE4	ribonuclease A family member 4	-0.31989	0.369641	Urine
P34913	EPHX2	epoxide hydrolase 2	-0.397133	0.369641	Urine
P35221	CTNNA1	catenin alpha 1	-1.31403	0.179208	Urine
P35237	SERPINB6	serpin family B member 6	-0.765167	0.278276	Urine
P35240	NF2	neurofibromin 2	-0.305189	0.369641	Urine
P35241	RDX	radixin	-6.15751	2.98506e-06	Urine
P35268	RPL22	ribosomal protein L22	-0.313107	0.369641	Urine
P35321	SPRR1A	small proline rich protein 1A	-0.284297	0.369641	Urine
P35558	PCK1	phosphoenolpyruvate carboxykinase 1	-0.360135	0.369641	Urine
P35613	BSG	basigin (Ok blood group)	-0.609096	0.278276	Urine
P35858	IGFALS	insulin like growth factor binding protein acid labile subunit	-0.392644	0.369641	Urine
P36405	ARL3	ADP ribosylation factor like GTPase 3	-0.662711	0.278276	Urine
P36543	ATP6V1E1	ATPase H+ transporting V1 subunit E1	-0.662012	0.278276	Urine
P36955	SERPINF1	serpin family F member 1	-1.26493	0.107517	Urine
P37802	TAGLN2	transgelin 2	-0.661821	0.278276	Urine
P37837	TALDO1	transaldolase 1	-0.303527	0.369641	Urine
P37840	SNCA	synuclein alpha	-0.34946	0.369641	Urine
P40121	CAPG	capping actin protein, gelsolin like	-3.6992	0.000516148	Urine
P41181	AQP2	aquaporin 2	-4.38447	5.76057e-06	Urine
P41218	MNDA	myeloid cell nuclear differentiation antigen	-0.644117	0.278276	Urine
P41743	PRKCI	protein kinase C iota	-0.335711	0.369641	Urine
P42685	FRK	fyn related Src family tyrosine kinase	-1.18958	0.180624	Urine
P43353	ALDH3B1	aldehyde dehydrogenase 3 family member B1	-1.00273	0.179208	Urine
P43490	NAMPT	nicotinamide phosphoribosyltransferase	-0.676979	0.278276	Urine
P45880	VDAC2	voltage dependent anion channel 2	-0.604061	0.278276	Urine
P46059	SLC15A1	solute carrier family 15 member 1	-0.251036	0.369641	Urine
P46108	CRK	CRK proto-oncogene, adaptor protein	-0.288676	0.369641	Urine
P46940	IQGAP1	IQ motif containing GTPase activating protein 1	-2.58702	0.0152718	Urine
P47755	CAPZA2	capping actin protein of muscle Z-line subunit alpha 2	-2.02928	0.0312648	Urine
P47895	ALDH1A3	aldehyde dehydrogenase 1 family member A3	-0.386087	0.369641	Urine
P48509	CD151	CD151 molecule (Raph blood group)	-1.55698	0.061531	Urine
P48637	GSS	glutathione synthetase	-0.650449	0.278276	Urine
P49221	TGM4	transglutaminase 4	-0.574366	0.369641	Urine
P49588	AARS1	alanyl-tRNA synthetase 1	-0.290371	0.369641	Urine
P49913	CAMP	cathelicidin antimicrobial peptide	-2.00203	0.0624108	Urine
P50053	KHK	ketohexokinase	-0.927158	0.179235	Urine
P50395	GDI2	GDP dissociation inhibitor 2	-3.90437	0.000582467	Urine
P50502	ST13	ST13 Hsp70 interacting protein	-1.36811	0.107517	Urine
P50552	VASP	vasodilator stimulated phosphoprotein	-0.98135	0.179208	Urine
P50591	TNFSF10	TNF superfamily member 10	-0.307271	0.369641	Urine
P50895	BCAM	basal cell adhesion molecule (Lutheran blood group)	-1.7987	0.0624108	Urine
P50897	PPT1	palmitoyl-protein thioesterase 1	-0.870911	0.278276	Urine
P51149	RAB7A	RAB7A, member RAS oncogene family	-2.70904	0.0063336	Urine
P51159	RAB27A	RAB27A, member RAS oncogene family	-1.18101	0.179208	Urine
P51178	PLCD1	phospholipase C delta 1	-2.34076	0.0312648	Urine
P51798	CLCN7	chloride voltage-gated channel 7	-0.320262	0.369641	Urine
P52209	PGD	phosphogluconate dehydrogenase	-1.23572	0.107517	Urine
P52565	ARHGDIA	Rho GDP dissociation inhibitor alpha	-1.01787	0.179208	Urine
P52566	ARHGDIB	Rho GDP dissociation inhibitor beta	-1.2681	0.107517	Urine
P52758	RIDA	reactive intermediate imine deaminase A homolog	-0.607104	0.278276	Urine
P52788	SMS	spermine synthase	-0.669318	0.278276	Urine
P52790	HK3	hexokinase 3	-0.281199	0.369641	Urine
P52907	CAPZA1	capping actin protein of muscle Z-line subunit alpha 1	-0.391959	0.369641	Urine
P52943	CRIP2	cysteine rich protein 2	-1.35576	0.107517	Urine
P53801	PTTG1IP	PTTG1 interacting protein	-0.360057	0.369641	Urine
P53990	IST1	IST1 factor associated with ESCRT-III	-6.41424	2.89849e-06	Urine
P54289	CACNA2D1	calcium voltage-gated channel auxiliary subunit alpha2delta 1	-2.16675	0.0314385	Urine
P54707	ATP12A	ATPase H+/K+ transporting non-gastric alpha2 subunit	-0.42887	0.369641	Urine
P54793	ARSF	arylsulfatase F	-1.19316	0.179208	Urine
P55017	SLC12A3	solute carrier family 12 member 3	-2.90838	0.0161739	Urine
P55083	MFAP4	microfibril associated protein 4	-0.279245	0.369641	Urine
P59666	DEFA3	defensin alpha 3	-1.18322	0.278276	Urine
P60022	DEFB1	defensin beta 1	-0.359542	0.369641	Urine
P60900	PSMA6	proteasome 20S subunit alpha 6	-1.10223	0.179208	Urine
P61088	UBE2N	ubiquitin conjugating enzyme E2 N	-0.607334	0.278276	Urine
P61421	ATP6V0D1	ATPase H+ transporting V0 subunit d1	-0.874209	0.179208	Urine
P61457	PCBD1	pterin-4 alpha-carbinolamine dehydratase 1	-0.269195	0.369641	Urine
P61626	LYZ	lysozyme	-1.1964	0.107517	Urine
P61970	NUTF2	nuclear transport factor 2	-0.307299	0.369641	Urine
P62070	RRAS2	RAS related 2	-1.60843	0.061531	Urine
P62136	PPP1CA	protein phosphatase 1 catalytic subunit alpha	-0.389562	0.369641	Urine
P62258	YWHAE	tyrosine 3-monooxygenase/tryptophan 5-monooxygenase activation protein epsilon	-3.57211	0.00200461	Urine
P62330	ARF6	ADP ribosylation factor 6	-1.09299	0.107517	Urine
P62745	RHOB	ras homolog family member B	-2.2167	0.015136	Urine
P62942	FKBP1A	FKBP prolyl isomerase 1A	-0.621405	0.278276	Urine
P62993	GRB2	growth factor receptor bound protein 2	-1.17164	0.107517	Urine
P63027	VAMP2	vesicle associated membrane protein 2	-0.766482	0.278276	Urine
P63096	GNAI1	G protein subunit alpha i1	-2.18913	0.061531	Urine
P63218	GNG5	G protein subunit gamma 5	-0.588667	0.278276	Urine
P67936	TPM4	tropomyosin 4	-1.77358	0.0312648	Urine
P68402	PAFAH1B2	platelet activating factor acetylhydrolase 1b catalytic subunit 2	-0.588105	0.278276	Urine
P78310	CXADR	CXADR Ig-like cell adhesion molecule	-0.305102	0.369641	Urine
P78369	CLDN10	claudin 10	-0.334805	0.369641	Urine
P78417	GSTO1	glutathione S-transferase omega 1	-0.608224	0.278276	Urine
P80188	LCN2	lipocalin 2	-0.916507	0.278276	Urine
P80297	MT1X	metallothionein 1X	-0.710695	0.278276	Urine
P80511	S100A12	S100 calcium binding protein A12	-1.76636	0.11777	Urine
P80748	IGLV3-21	NA	-1.30097	0.179208	Urine
P82980	RBP5	retinol binding protein 5	-0.73889	0.278276	Urine
P84095	RHOG	ras homolog family member G	-3.6118	0.000505694	Urine
P98161	PKD1	polycystin 1, transient receptor potential channel interacting	-0.31437	0.369641	Urine
P98164	LRP2	LDL receptor related protein 2	-5.39992	9.95947e-06	Urine
P98172	EFNB1	ephrin B1	-1.016	0.179208	Urine
Q00013	MPP1	membrane palmitoylated protein 1	-0.262801	0.369641	Urine
Q00325	SLC25A3	solute carrier family 25 member 3	-0.259155	0.369641	Urine
Q00796	SORD	sorbitol dehydrogenase	-2.32453	0.0636255	Urine
Q01469	FABP5	fatty acid binding protein 5	-0.353183	0.369641	Urine
Q02156	PRKCE	protein kinase C epsilon	-0.381972	0.369641	Urine
Q02790	FKBP4	FKBP prolyl isomerase 4	-0.370536	0.369641	Urine
Q03154	ACY1	aminoacylase 1	-2.23911	0.0314385	Urine
Q03167	TGFBR3	transforming growth factor beta receptor 3	-0.32152	0.369641	Urine
Q03591	CFHR1	complement factor H related 1	-1.36708	0.179208	Urine
Q04609	FOLH1	folate hydrolase 1	-1.38108	0.179208	Urine
Q04760	GLO1	glyoxalase I	-1.01843	0.179208	Urine
Q05513	PRKCZ	protein kinase C zeta	-0.272582	0.369641	Urine
Q05655	PRKCD	protein kinase C delta	-1.04471	0.179208	Urine
Q06033	ITIH3	inter-alpha-trypsin inhibitor heavy chain 3	-0.398845	0.369641	Urine
Q06124	PTPN11	protein tyrosine phosphatase non-receptor type 11	-0.291666	0.369641	Urine
Q06495	SLC34A1	solute carrier family 34 member 1	-0.535231	0.278276	Urine
Q07075	ENPEP	glutamyl aminopeptidase	-4.17307	0.000129675	Urine
Q07507	DPT	dermatopontin	-0.386655	0.369641	Urine
Q07837	SLC3A1	solute carrier family 3 member 1	-0.401744	0.369641	Urine
Q10588	BST1	bone marrow stromal cell antigen 1	-1.51519	0.061531	Urine
Q10589	BST2	bone marrow stromal cell antigen 2	-0.597944	0.278276	Urine
Q12765	SCRN1	secernin 1	-0.59747	0.278276	Urine
Q12805	EFEMP1	EGF containing fibulin extracellular matrix protein 1	-1.06333	0.179208	Urine
Q12846	STX4	syntaxin 4	-0.290512	0.369641	Urine
Q12907	LMAN2	lectin, mannose binding 2	-2.40285	0.0152062	Urine
Q12913	PTPRJ	protein tyrosine phosphatase receptor type J	-4.90933	9.17369e-06	Urine
Q12923	PTPN13	protein tyrosine phosphatase non-receptor type 13	-0.426024	0.369641	Urine
Q12929	EPS8	epidermal growth factor receptor pathway substrate 8	-5.16369	0.00011362	Urine
Q12965	MYO1E	myosin IE	-0.362659	0.369641	Urine
Q13018	PLA2R1	phospholipase A2 receptor 1	-0.37013	0.369641	Urine
Q13057	COASY	Coenzyme A synthase	-0.316322	0.369641	Urine
Q13113	PDZK1IP1	PDZK1 interacting protein 1	-3.28595	0.00587406	Urine
Q13131	PRKAA1	protein kinase AMP-activated catalytic subunit alpha 1	-0.301964	0.369641	Urine
Q13228	SELENBP1	selenium binding protein 1	-1.78306	0.061531	Urine
Q13277	STX3	syntaxin 3	-2.36157	0.0150422	Urine
Q13443	ADAM9	ADAM metallopeptidase domain 9	-0.863573	0.179208	Urine
Q13510	ASAH1	N-acylsphingosine amidohydrolase 1	-1.84929	0.061531	Urine
Q13563	PKD2	polycystin 2, transient receptor potential cation channel	-0.661242	0.278276	Urine
Q13621	SLC12A1	solute carrier family 12 member 1	-5.15404	5.27986e-06	Urine
Q13938	CAPS	calcyphosine	-2.03027	0.0312648	Urine
Q14002	CEACAM7	CEA cell adhesion molecule 7	-0.748975	0.278276	Urine
Q14019	COTL1	coactosin like F-actin binding protein 1	-0.307186	0.369641	Urine
Q14108	SCARB2	scavenger receptor class B member 2	-1.94179	0.0312648	Urine
Q14117	DPYS	dihydropyrimidinase	-0.331858	0.369641	Urine
Q14118	DAG1	dystroglycan 1	-0.313238	0.369641	Urine
Q14126	DSG2	desmoglein 2	-0.361176	0.369641	Urine
Q14247	CTTN	cortactin	-1.87619	0.0312648	Urine
Q14254	FLOT2	flotillin 2	-4.52288	7.25537e-05	Urine
Q14314	FGL2	fibrinogen like 2	-0.740777	0.278276	Urine
Q14449	GRB14	growth factor receptor bound protein 14	-0.387163	0.369641	Urine
Q14651	PLS1	plastin 1	-1.33447	0.107517	Urine
Q14847	LASP1	LIM and SH3 protein 1	-1.37691	0.107517	Urine
Q14CN2	CLCA4	chloride channel accessory 4	-0.344977	0.369641	Urine
Q15102	PAFAH1B3	platelet activating factor acetylhydrolase 1b catalytic subunit 3	-0.285	0.369641	Urine
Q15113	PCOLCE	procollagen C-endopeptidase enhancer	-0.244434	0.369641	Urine
Q15181	PPA1	inorganic pyrophosphatase 1	-0.296214	0.369641	Urine
Q15185	PTGES3	prostaglandin E synthase 3	-0.782121	0.179208	Urine
Q15274	QPRT	quinolinate phosphoribosyltransferase	-0.290671	0.369641	Urine
Q15435	PPP1R7	protein phosphatase 1 regulatory subunit 7	-0.256734	0.369641	Urine
Q15485	FCN2	ficolin 2	-0.672351	0.278276	Urine
Q15599	SLC9A3R2	SLC9A3 regulator 2	-2.10016	0.0312648	Urine
Q15797	SMAD1	SMAD family member 1	-0.267669	0.369641	Urine
Q15833	STXBP2	syntaxin binding protein 2	-4.16637	8.6607e-05	Urine
Q15847	ADIRF	adipogenesis regulatory factor	-1.116	0.179208	Urine
Q16270	IGFBP7	insulin like growth factor binding protein 7	-0.81093	0.284043	Urine
Q16651	PRSS8	serine protease 8	-2.30005	0.0312648	Urine
Q16775	HAGH	hydroxyacylglutathione hydrolase	-1.46618	0.061531	Urine
Q16827	PTPRO	protein tyrosine phosphatase receptor type O	-2.08998	0.0312648	Urine
Q16851	UGP2	UDP-glucose pyrophosphorylase 2	-0.267503	0.369641	Urine
Q16864	ATP6V1F	ATPase H+ transporting V1 subunit F	-0.273422	0.369641	Urine
Q1EHB4	SLC5A12	solute carrier family 5 member 12	-0.668993	0.278276	Urine
Q3SXY8	ARL13B	ADP ribosylation factor like GTPase 13B	-0.708435	0.278276	Urine
Q3YBM2	TMEM176B	transmembrane protein 176B	-0.330623	0.369641	Urine
Q495M3	SLC36A2	solute carrier family 36 member 2	-0.380979	0.369641	Urine
Q4KMQ2	ANO6	anoctamin 6	-2.72774	0.00609908	Urine
Q4U2R8	SLC22A6	solute carrier family 22 member 6	-0.71395	0.278276	Urine
Q53GD3	SLC44A4	solute carrier family 44 member 4	-0.920414	0.179208	Urine
Q5IJ48	CRB2	crumbs cell polarity complex component 2	-1.11477	0.179208	Urine
Q5QNW6	H2BC18	H2B clustered histone 18	-1.17386	0.278276	Urine
Q5T0N5	FNBP1L	formin binding protein 1 like	-0.290653	0.369641	Urine
Q5T2W1	PDZK1	PDZ domain containing 1	-5.68086	7.37802e-05	Urine
Q5TFQ8	SIRPB1	signal regulatory protein beta 1	-0.68538	0.278276	Urine
Q5VW32	BROX	BRO1 domain and CAAX motif containing	-5.05839	7.10668e-05	Urine
Q5VWZ2	LYPLAL1	lysophospholipase like 1	-0.269704	0.369641	Urine
Q687X5	STEAP4	STEAP4 metalloreductase	-0.690957	0.278276	Urine
Q695T7	SLC6A19	solute carrier family 6 member 19	-2.44787	0.0151035	Urine
Q6IAA8	LAMTOR1	late endosomal/lysosomal adaptor, MAPK and MTOR activator 1	-1.97252	0.0312648	Urine
Q6IWH7	ANO7	anoctamin 7	-0.615792	0.278276	Urine
Q6P1N0	CC2D1A	coiled-coil and C2 domain containing 1A	-1.6795	0.0636516	Urine
Q6PHR2	ULK3	unc-51 like kinase 3	-0.272782	0.369641	Urine
Q6PIF6	MYO7B	myosin VIIB	-0.328266	0.369641	Urine
Q6UWE0	LRSAM1	leucine rich repeat and sterile alpha motif containing 1	-0.339222	0.369641	Urine
Q6UWP8	SBSN	suprabasin	-0.383932	0.369641	Urine
Q6UX06	OLFM4	olfactomedin 4	-4.76784	0.000137516	Urine
Q6UXI9	NPNT	nephronectin	-0.892454	0.179208	Urine
Q6UXY8	TMC5	transmembrane channel like 5	-0.712401	0.278276	Urine
Q6W4X9	MUC6	mucin 6, oligomeric mucus/gel-forming	-0.496361	0.369641	Urine
Q6ZQN7	SLCO4C1	solute carrier organic anion transporter family member 4C1	-1.34714	0.108863	Urine
Q6ZS17	RIPOR1	RHO family interacting cell polarization regulator 1	-0.72675	0.278276	Urine
Q6ZWJ1	STXBP4	syntaxin binding protein 4	-0.329177	0.369641	Urine
Q7L5L3	GDPD3	glycerophosphodiester phosphodiesterase domain containing 3	-0.606428	0.278276	Urine
Q7L7X3	TAOK1	TAO kinase 1	-1.42754	0.107517	Urine
Q7L9L4	MOB1B	MOB kinase activator 1B	-0.62016	0.278276	Urine
Q7LBR1	CHMP1B	charged multivesicular body protein 1B	-5.80489	5.80474e-06	Urine
Q7Z2W4	ZC3HAV1	zinc finger CCCH-type containing, antiviral 1	-0.614045	0.28199	Urine
Q7Z3F1	GPR155	G protein-coupled receptor 155	-0.3365	0.369641	Urine
Q7Z404	TMC4	transmembrane channel like 4	-0.615891	0.278276	Urine
Q7Z4W1	DCXR	dicarbonyl and L-xylulose reductase	-1.55396	0.107679	Urine
Q7Z5L0	VMO1	vitelline membrane outer layer 1 homolog	-0.38173	0.369641	Urine
Q7Z7D3	VTCN1	V-set domain containing T cell activation inhibitor 1	-0.285246	0.369641	Urine
Q7Z7M0	MEGF8	multiple EGF like domains 8	-0.335897	0.369641	Urine
Q86T26	TMPRSS11B	transmembrane serine protease 11B	-0.413497	0.369641	Urine
Q86UX7	FERMT3	fermitin family member 3	-0.337759	0.369641	Urine
Q86VE9	SERINC5	serine incorporator 5	-0.321708	0.369641	Urine
Q86VN1	VPS36	vacuolar protein sorting 36 homolog	-0.323998	0.369641	Urine
Q86X29	LSR	lipolysis stimulated lipoprotein receptor	-0.337098	0.369641	Urine
Q86XT2	VPS37D	VPS37D subunit of ESCRT-I	-3.06653	0.00640619	Urine
Q86YQ8	CPNE8	copine 8	-1.98544	0.061531	Urine
Q8IV45	UNC5CL	unc-5 family C-terminal like	-0.302584	0.369641	Urine
Q8IVW8	SPNS2	sphingolipid transporter 2	-0.270165	0.369641	Urine
Q8IWA5	SLC44A2	solute carrier family 44 member 2	-1.78029	0.061531	Urine
Q8IX04	UEVLD	UEV and lactate/malate dehyrogenase domains	-1.69657	0.061531	Urine
Q8IY95	TMEM192	transmembrane protein 192	-1.77924	0.061531	Urine
Q8IYJ3	SYTL1	synaptotagmin like 1	-1.8902	0.0624108	Urine
Q8IZP0	ABI1	abl interactor 1	-1.94493	0.0312648	Urine
Q8N271	PROM2	prominin 2	-4.09362	0.000518576	Urine
Q8N357	SLC35F6	solute carrier family 35 member F6	-2.13773	0.0312648	Urine
Q8N392	ARHGAP18	Rho GTPase activating protein 18	-1.09471	0.179235	Urine
Q8N3R9	MPP5	membrane palmitoylated protein 5	-0.784651	0.278276	Urine
Q8N4C8	MINK1	misshapen like kinase 1	-0.668383	0.278276	Urine
Q8N5I2	ARRDC1	arrestin domain containing 1	-2.71349	0.00609908	Urine
Q8N5J2	MINDY1	MINDY lysine 48 deubiquitinase 1	-0.315537	0.369641	Urine
Q8N9U0	TC2N	tandem C2 domains, nuclear	-0.6903	0.278276	Urine
Q8NEU8	APPL2	adaptor protein, phosphotyrosine interacting with PH domain and leucine zipper 2	-0.338016	0.369641	Urine
Q8NFJ5	GPRC5A	G protein-coupled receptor class C group 5 member A	-1.71345	0.061531	Urine
Q8NFT2	STEAP2	STEAP2 metalloreductase	-0.303512	0.369641	Urine
Q8NFU3	TSTD1	thiosulfate sulfurtransferase like domain containing 1	-1.30889	0.107517	Urine
Q8NHG7	SVIP	small VCP interacting protein	-0.350815	0.369641	Urine
Q8NI35	PATJ	PATJ crumbs cell polarity complex component	-2.19617	0.0153762	Urine
Q8TAD7	C12orf75	chromosome 12 open reading frame 75	-0.703904	0.278276	Urine
Q8TCC7	SLC22A8	solute carrier family 22 member 8	-1.00826	0.18173	Urine
Q8TE68	EPS8L1	EPS8 like 1	-3.61004	0.000653993	Urine
Q8TF65	GIPC2	GIPC PDZ domain containing family member 2	-0.384219	0.369641	Urine
Q8WTX9	ZDHHC1	zinc finger DHHC-type containing 1	-1.32242	0.107517	Urine
Q8WV92	MITD1	microtubule interacting and trafficking domain containing 1	-4.68093	5.68084e-06	Urine
Q8WVN6	SECTM1	secreted and transmembrane 1	-0.66362	0.278276	Urine
Q8WW52	FAM151A	family with sequence similarity 151 member A	-2.0177	0.0312648	Urine
Q8WWI5	SLC44A1	solute carrier family 44 member 1	-0.237281	0.369641	Urine
Q8WWT9	SLC13A3	solute carrier family 13 member 3	-0.912059	0.179208	Urine
Q92485	SMPDL3B	sphingomyelin phosphodiesterase acid like 3B	-2.47203	0.0149696	Urine
Q92530	PSMF1	proteasome inhibitor subunit 1	-0.264549	0.369641	Urine
Q92542	NCSTN	nicastrin	-0.31541	0.369641	Urine
Q92599	SEPTIN8	septin 8	-0.289627	0.369641	Urine
Q92630	DYRK2	dual specificity tyrosine phosphorylation regulated kinase 2	-0.271304	0.369641	Urine
Q92734	TFG	trafficking from ER to golgi regulator	-0.295309	0.369641	Urine
Q92817	EVPL	envoplakin	-4.43025	0.000610107	Urine
Q93050	ATP6V0A1	ATPase H+ transporting V0 subunit a1	-0.974725	0.181133	Urine
Q93088	BHMT	betaine--homocysteine S-methyltransferase	-4.30128	0.000565336	Urine
Q969P0	IGSF8	immunoglobulin superfamily member 8	-0.950603	0.179208	Urine
Q96A22	C11orf52	chromosome 11 open reading frame 52	-3.10357	0.00186038	Urine
Q96BW5	PTER	phosphotriesterase related	-0.616045	0.278276	Urine
Q96C24	SYTL4	synaptotagmin like 4	-0.625759	0.278276	Urine
Q96CF2	CHMP4C	charged multivesicular body protein 4C	-2.7833	0.00637121	Urine
Q96CX2	KCTD12	potassium channel tetramerization domain containing 12	-0.379846	0.369641	Urine
Q96EY5	MVB12A	multivesicular body subunit 12A	-4.10638	0.000545289	Urine
Q96F07	CYFIP2	cytoplasmic FMR1 interacting protein 2	-0.42192	0.369641	Urine
Q96FN5	KIF12	kinesin family member 12	-4.52777	7.37802e-05	Urine
Q96FW1	OTUB1	OTU deubiquitinase, ubiquitin aldehyde binding 1	-0.301293	0.369641	Urine
Q96FZ7	CHMP6	charged multivesicular body protein 6	-2.96551	0.00600166	Urine
Q96HP8	TMEM176A	transmembrane protein 176A	-0.268635	0.369641	Urine
Q96IU4	ABHD14B	abhydrolase domain containing 14B	-1.23417	0.107517	Urine
Q96J02	ITCH	itchy E3 ubiquitin protein ligase	-1.38833	0.107517	Urine
Q96K21	ZFYVE19	zinc finger FYVE-type containing 19	-1.60071	0.061531	Urine
Q96KP4	CNDP2	carnosine dipeptidase 2	-3.48745	0.00248523	Urine
Q96LD4	TRIM47	tripartite motif containing 47	-1.03237	0.187544	Urine
Q96NY7	CLIC6	chloride intracellular channel 6	-1.46578	0.107517	Urine
Q96RF0	SNX18	sorting nexin 18	-1.74543	0.0624108	Urine
Q96S37	SLC22A12	solute carrier family 22 member 12	-0.57281	0.278276	Urine
Q96TA1	NIBAN2	niban apoptosis regulator 2	-1.45558	0.061531	Urine
Q99102	MUC4	mucin 4, cell surface associated	-2.11805	0.061531	Urine
Q99436	PSMB7	proteasome 20S subunit beta 7	-0.338215	0.369641	Urine
Q99497	PARK7	Parkinsonism associated deglycase	-1.81084	0.061531	Urine
Q99571	P2RX4	purinergic receptor P2X 4	-1.0157	0.179208	Urine
Q99653	CHP1	calcineurin like EF-hand protein 1	-0.27589	0.369641	Urine
Q99816	TSG101	tumor susceptibility 101	-2.7798	0.015136	Urine
Q99828	CIB1	calcium and integrin binding 1	-0.615558	0.278276	Urine
Q99835	SMO	smoothened, frizzled class receptor	-0.912157	0.179208	Urine
Q99961	SH3GL1	SH3 domain containing GRB2 like 1, endophilin A2	-0.6139	0.278276	Urine
Q99985	SEMA3C	semaphorin 3C	-0.3273	0.369641	Urine
Q9BRA2	TXNDC17	thioredoxin domain containing 17	-0.315956	0.369641	Urine
Q9BRG1	VPS25	vacuolar protein sorting 25 homolog	-0.351416	0.369641	Urine
Q9BRK3	MXRA8	matrix remodeling associated 8	-1.75041	0.061531	Urine
Q9BSQ5	CCM2	CCM2 scaffold protein	-0.36301	0.369641	Urine
Q9BT76	UPK3B	uroplakin 3B	-0.336257	0.369641	Urine
Q9BUD6	SPON2	spondin 2	-0.330067	0.369641	Urine
Q9BUF7	CRB3	crumbs cell polarity complex component 3	-0.300925	0.369641	Urine
Q9BUL8	PDCD10	programmed cell death 10	-2.53984	0.015136	Urine
Q9BV36	MLPH	melanophilin	-0.744164	0.280464	Urine
Q9BV40	VAMP8	vesicle associated membrane protein 8	-0.621716	0.278276	Urine
Q9BW04	C1orf116	chromosome 1 open reading frame 116	-3.78644	0.000543226	Urine
Q9BW30	TPPP3	tubulin polymerization promoting protein family member 3	-0.334019	0.369641	Urine
Q9BWD1	ACAT2	acetyl-CoA acetyltransferase 2	-0.706564	0.278276	Urine
Q9BXI6	TBC1D10A	TBC1 domain family member 10A	-0.342472	0.369641	Urine
Q9BXJ7	AMN	amnion associated transmembrane protein	-0.329983	0.369641	Urine
Q9BY43	CHMP4A	charged multivesicular body protein 4A	-2.49751	0.00587406	Urine
Q9BYE9	CDHR2	cadherin related family member 2	-0.283971	0.369641	Urine
Q9BYF1	ACE2	angiotensin I converting enzyme 2	-2.92175	0.00649232	Urine
Q9BYG5	PARD6B	par-6 family cell polarity regulator beta	-0.363372	0.369641	Urine
Q9BZV1	UBXN6	UBX domain protein 6	-0.612969	0.278276	Urine
Q9C0H2	TTYH3	tweety family member 3	-2.65914	0.0153762	Urine
Q9GIY3	NA	NA	-0.753765	0.278276	Urine
Q9H0B6	KLC2	kinesin light chain 2	-0.347964	0.369641	Urine
Q9H0E2	TOLLIP	toll interacting protein	-2.43048	0.0152062	Urine
Q9H0R4	HDHD2	haloacid dehalogenase like hydrolase domain containing 2	-0.268588	0.369641	Urine
Q9H0U4	RAB1B	RAB1B, member RAS oncogene family	-1.26181	0.179208	Urine
Q9H0W9	C11orf54	chromosome 11 open reading frame 54	-1.40381	0.107517	Urine
Q9H190	SDCBP2	syndecan binding protein 2	-0.714987	0.278276	Urine
Q9H201	EPN3	epsin 3	-0.282812	0.369641	Urine
Q9H223	EHD4	EH domain containing 4	-4.74547	8.15362e-05	Urine
Q9H2G2	SLK	STE20 like kinase	-3.98292	0.000527791	Urine
Q9H2K8	TAOK3	TAO kinase 3	-2.57506	0.0153762	Urine
Q9H2M3	BHMT2	betaine--homocysteine S-methyltransferase 2	-0.407567	0.369641	Urine
Q9H3G5	CPVL	carboxypeptidase vitellogenic like	-0.654782	0.278276	Urine
Q9H3R2	MUC13	mucin 13, cell surface associated	-1.20502	0.179235	Urine
Q9H4A4	RNPEP	arginyl aminopeptidase	-0.73467	0.278276	Urine
Q9H4G0	EPB41L1	erythrocyte membrane protein band 4.1 like 1	-0.338856	0.369641	Urine
Q9H6S3	EPS8L2	EPS8 like 2	-4.63547	0.000162728	Urine
Q9H7P6	MVB12B	multivesicular body subunit 12B	-0.82566	0.278276	Urine
Q9H9H4	VPS37B	VPS37B subunit of ESCRT-I	-3.38943	0.00202195	Urine
Q9HAC8	UBTD1	ubiquitin domain containing 1	-0.253469	0.369641	Urine
Q9HBA9	NA	NA	-0.319044	0.369641	Urine
Q9HBG4	ATP6V0A4	ATPase H+ transporting V0 subunit a4	-1.13959	0.179208	Urine
Q9HC84	MUC5B	mucin 5B, oligomeric mucus/gel-forming	-0.829845	0.278276	Urine
Q9HCH3	CPNE5	copine 5	-0.794992	0.278276	Urine
Q9HCH5	SYTL2	synaptotagmin like 2	-0.666401	0.280208	Urine
Q9HCY8	S100A14	S100 calcium binding protein A14	-1.13237	0.179208	Urine
Q9HD42	CHMP1A	charged multivesicular body protein 1A	-4.20696	0.000505694	Urine
Q9HD89	RETN	resistin	-0.437026	0.369641	Urine
Q9NP72	RAB18	RAB18, member RAS oncogene family	-0.323242	0.369641	Urine
Q9NP79	VTA1	vesicle trafficking 1	-5.01014	4.96127e-06	Urine
Q9NP85	NPHS2	NPHS2 stomatin family member, podocin	-3.00374	0.00687075	Urine
Q9NQ84	GPRC5C	G protein-coupled receptor class C group 5 member C	-5.58282	6.80289e-05	Urine
Q9NQA5	TRPV5	transient receptor potential cation channel subfamily V member 5	-1.09695	0.107517	Urine
Q9NQT8	KIF13B	kinesin family member 13B	-0.263405	0.369641	Urine
Q9NQX4	MYO5C	myosin VC	-0.328082	0.369641	Urine
Q9NQX5	NPDC1	neural proliferation, differentiation and control 1	-0.77518	0.278276	Urine
Q9NR45	NANS	N-acetylneuraminate synthase	-0.75885	0.278276	Urine
Q9NRD8	DUOX2	dual oxidase 2	-1.92313	0.061531	Urine
Q9NRM0	SLC2A9	solute carrier family 2 member 9	-0.258437	0.369641	Urine
Q9NRR3	CDC42SE2	CDC42 small effector 2	-0.322479	0.369641	Urine
Q9NS93	TM7SF3	transmembrane 7 superfamily member 3	-1.11459	0.179208	Urine
Q9NSK0	KLC4	kinesin light chain 4	-0.356316	0.369641	Urine
Q9NUN5	LMBRD1	LMBR1 domain containing 1	-0.359728	0.369641	Urine
Q9NUP9	LIN7C	lin-7 homolog C, crumbs cell polarity complex component	-1.33515	0.107517	Urine
Q9NUQ9	CYRIB	CYFIP related Rac1 interactor B	-0.351168	0.369641	Urine
Q9NV96	TMEM30A	transmembrane protein 30A	-0.876922	0.179208	Urine
Q9NVJ2	ARL8B	ADP ribosylation factor like GTPase 8B	-0.668791	0.278276	Urine
Q9NXU5	ARL15	ADP ribosylation factor like GTPase 15	-0.746409	0.278276	Urine
Q9NZH0	GPRC5B	G protein-coupled receptor class C group 5 member B	-6.38854	9.90114e-09	Urine
Q9NZV1	CRIM1	cysteine rich transmembrane BMP regulator 1	-1.05505	0.179235	Urine
Q9NZZ3	CHMP5	charged multivesicular body protein 5	-5.63196	8.85866e-06	Urine
Q9P0T7	TMEM9	transmembrane protein 9	-0.867019	0.179208	Urine
Q9P0V3	SH3BP4	SH3 domain binding protein 4	-0.354796	0.369641	Urine
Q9P265	DIP2B	disco interacting protein 2 homolog B	-0.271304	0.369641	Urine
Q9P2M7	CGN	cingulin	-0.34637	0.369641	Urine
Q9UBC9	SPRR3	small proline rich protein 3	-0.308088	0.369641	Urine
Q9UBD6	RHCG	Rh family C glycoprotein	-0.615064	0.278276	Urine
Q9UBI6	GNG12	G protein subunit gamma 12	-4.59942	3.09694e-06	Urine
Q9UBP0	SPAST	spastin	-1.49552	0.067102	Urine
Q9UBV8	PEF1	penta-EF-hand domain containing 1	-2.33807	0.015136	Urine
Q9UGM3	DMBT1	deleted in malignant brain tumors 1	-1.89591	0.061531	Urine
Q9UGT4	SUSD2	sushi domain containing 2	-1.24055	0.179208	Urine
Q9UHI7	SLC23A1	solute carrier family 23 member 1	-1.88545	0.0312648	Urine
Q9UHN6	CEMIP2	cell migration inducing hyaluronidase 2	-0.35582	0.369641	Urine
Q9UHR4	BAIAP2L1	BAR/IMD domain containing adaptor protein 2 like 1	-3.34341	0.00637121	Urine
Q9UI12	ATP6V1H	ATPase H+ transporting V1 subunit H	-1.45126	0.107687	Urine
Q9UJU6	DBNL	drebrin like	-0.30057	0.369641	Urine
Q9UK41	VPS28	VPS28 subunit of ESCRT-I	-4.43984	0.000505694	Urine
Q9UKN1	MUC12	mucin 12, cell surface associated	-0.408841	0.369641	Urine
Q9UKS6	PACSIN3	protein kinase C and casein kinase substrate in neurons 3	-2.20297	0.0312648	Urine
Q9UKU9	ANGPTL2	angiopoietin like 2	-0.343796	0.369641	Urine
Q9UL46	PSME2	proteasome activator subunit 2	-0.307878	0.369641	Urine
Q9UL54	TAOK2	TAO kinase 2	-0.308382	0.369641	Urine
Q9UM54	MYO6	myosin VI	-0.973854	0.179208	Urine
Q9UN37	VPS4A	vacuolar protein sorting 4 homolog A	-4.71094	6.88363e-05	Urine
Q9UNF0	PACSIN2	protein kinase C and casein kinase substrate in neurons 2	-2.62027	0.00609908	Urine
Q9UQB8	BAIAP2	BAR/IMD domain containing adaptor protein 2	-4.89895	6.8172e-05	Urine
Q9UQN3	CHMP2B	charged multivesicular body protein 2B	-4.82676	6.46381e-05	Urine
Q9Y226	SLC22A13	solute carrier family 22 member 13	-0.291249	0.369641	Urine
Q9Y287	ITM2B	integral membrane protein 2B	-3.58037	0.000544152	Urine
Q9Y2A7	NCKAP1	NCK associated protein 1	-0.321426	0.369641	Urine
Q9Y365	STARD10	StAR related lipid transfer domain containing 10	-0.323231	0.369641	Urine
Q9Y376	CAB39	calcium binding protein 39	-0.347167	0.369641	Urine
Q9Y3E7	CHMP3	charged multivesicular body protein 3	-0.988495	0.179208	Urine
Q9Y3L5	RAP2C	RAP2C, member of RAS oncogene family	-0.323346	0.369641	Urine
Q9Y3R5	DOP1B	DOP1 leucine zipper like protein B	-0.805246	0.278276	Urine
Q9Y485	DMXL1	Dmx like 1	-0.290899	0.369641	Urine
Q9Y512	SAMM50	SAMM50 sorting and assembly machinery component	-0.323472	0.369641	Urine
Q9Y5K6	CD2AP	CD2 associated protein	-4.16197	7.73901e-05	Urine
Q9Y5S2	CDC42BPB	CDC42 binding protein kinase beta	-0.691432	0.281691	Urine
Q9Y5Y6	ST14	ST14 transmembrane serine protease matriptase	-0.298264	0.369641	Urine
Q9Y5Z4	HEBP2	heme binding protein 2	-0.278446	0.369641	Urine
Q9Y617	PSAT1	phosphoserine aminotransferase 1	-0.631573	0.278276	Urine
Q9Y624	F11R	F11 receptor	-0.437198	0.369641	Urine
Q9Y6E0	STK24	serine/threonine kinase 24	-2.29538	0.016123	Urine
Q9Y6R1	SLC4A4	solute carrier family 4 member 4	-0.855652	0.278276	Urine
Q9Y6R7	FCGBP	Fc fragment of IgG binding protein	-2.50087	0.032689	Urine
Q9Y6U3	SCIN	scinderin	-0.357416	0.369641	Urine
Q9Y6W3	CAPN7	calpain 7	-4.8886	7.25537e-05	Urine
Q9Y6W5	WASF2	WASP family member 2	-0.580045	0.278276	Urine
A6NCN2	NA	NA	0.492981	0.369641	Tissue
O00264	PGRMC1	progesterone receptor membrane component 1	0.343704	0.369641	Tissue
O00429	DNM1L	dynamin 1 like	0.594646	0.278454	Tissue
O00743	PPP6C	protein phosphatase 6 catalytic subunit	0.257516	0.369641	Tissue
O14558	HSPB6	heat shock protein family B (small) member 6	4.37234	2.86188e-05	Tissue
O14980	XPO1	exportin 1	0.302115	0.369641	Tissue
O15061	SYNM	synemin	0.887537	0.179208	Tissue
O15144	ARPC2	actin related protein 2/3 complex subunit 2	0.271936	0.369641	Tissue
O15145	ARPC3	actin related protein 2/3 complex subunit 3	0.518098	0.278276	Tissue
O43294	TGFB1I1	transforming growth factor beta 1 induced transcript 1	4.1697	2.14778e-05	Tissue
O43681	GET3	guided entry of tail-anchored proteins factor 3, ATPase	0.267822	0.369641	Tissue
O43684	BUB3	BUB3 mitotic checkpoint protein	0.511372	0.278276	Tissue
O43813	LANCL1	LanC like 1	1.32674	0.107517	Tissue
O43865	AHCYL1	adenosylhomocysteinase like 1	0.277019	0.369641	Tissue
O60218	AKR1B10	aldo-keto reductase family 1 member B10	1.03749	0.179208	Tissue
O60565	GREM1	gremlin 1, DAN family BMP antagonist	0.354113	0.369641	Tissue
O75367	MACROH2A1	macroH2A.1 histone	0.888614	0.179208	Tissue
O75608	LYPLA1	lysophospholipase 1	0.380507	0.369641	Tissue
O76009	KRT33A	NA	0.473483	0.369641	Tissue
O76013	KRT36	keratin 36	0.45164	0.369641	Tissue
O94905	ERLIN2	ER lipid raft associated 2	1.09032	0.107517	Tissue
O94979	SEC31A	SEC31 homolog A, COPII coat complex component	0.58929	0.278276	Tissue
O95425	SVIL	supervillin	0.754942	0.179208	Tissue
O95445	APOM	apolipoprotein M	0.832054	0.179208	Tissue
O95782	AP2A1	adaptor related protein complex 2 subunit alpha 1	0.566059	0.278276	Tissue
O95834	EML2	EMAP like 2	0.294054	0.369641	Tissue
O95994	AGR2	anterior gradient 2, protein disulphide isomerase family member	0.342568	0.369641	Tissue
P00325	ADH1B	alcohol dehydrogenase 1B (class I), beta polypeptide	4.3804	3.3812e-05	Tissue
P00387	CYB5R3	cytochrome b5 reductase 3	1.6229	0.0312648	Tissue
P00488	F13A1	coagulation factor XIII A chain	2.20093	0.0155945	Tissue
P01019	AGT	angiotensinogen	4.76458	2.26391e-11	Tissue
P02655	APOC2	apolipoprotein C2	3.36526	2.2284e-05	Tissue
P02750	LRG1	leucine rich alpha-2-glycoprotein 1	7.35684	1.61938e-17	Tissue
P02766	TTR	transthyretin	6.72512	1.61938e-17	Tissue
P03989	NA	NA	0.340975	0.369641	Tissue
P04180	LCAT	lecithin-cholesterol acyltransferase	3.9407	0.000142541	Tissue
P04350	TUBB4A	tubulin beta 4A class IVa	0.554453	0.369641	Tissue
P04843	RPN1	ribophorin I	3.44383	0.000687875	Tissue
P04908	H2AC4	H2A clustered histone 4	0.254523	0.369641	Tissue
P05386	RPLP1	ribosomal protein lateral stalk subunit P1	0.333332	0.369641	Tissue
P05387	RPLP2	ribosomal protein lateral stalk subunit P2	0.281278	0.369641	Tissue
P05388	RPLP0	ribosomal protein lateral stalk subunit P0	1.26944	0.107517	Tissue
P05543	SERPINA7	serpin family A member 7	5.06177	2.14947e-11	Tissue
P06239	LCK	LCK proto-oncogene, Src family tyrosine kinase	0.569268	0.278276	Tissue
P06276	BCHE	butyrylcholinesterase	4.84888	4.16402e-11	Tissue
P06576	ATP5F1B	ATP synthase F1 subunit beta	1.64249	0.061531	Tissue
P06899	H2BC11	H2B clustered histone 11	1.04014	0.278276	Tissue
P07099	EPHX1	epoxide hydrolase 1	3.44064	0.000648064	Tissue
P07203	GPX1	glutathione peroxidase 1	1.49662	0.061531	Tissue
P07237	P4HB	prolyl 4-hydroxylase subunit beta	3.34948	0.000189408	Tissue
P07585	DCN	decorin	0.281514	0.369641	Tissue
P07741	APRT	adenine phosphoribosyltransferase	0.640596	0.278276	Tissue
P08185	SERPINA6	serpin family A member 6	2.74591	0.0026488	Tissue
P08237	PFKM	phosphofructokinase, muscle	3.41754	0.00249261	Tissue
P08865	RPSA	ribosomal protein SA	4.25224	2.2284e-05	Tissue
P09496	CLTA	clathrin light chain A	0.305118	0.369641	Tissue
P0C0S5	H2AZ1	H2A.Z variant histone 1	0.841115	0.278276	Tissue
P0DMM9	SULT1A3	sulfotransferase family 1A member 3	0.281236	0.369641	Tissue
P10644	PRKAR1A	protein kinase cAMP-dependent type I regulatory subunit alpha	1.96581	0.0158694	Tissue
P11021	HSPA5	heat shock protein family A (Hsp70) member 5	4.59372	2.4266e-05	Tissue
P11217	PYGM	glycogen phosphorylase, muscle associated	1.65949	0.107517	Tissue
P11413	G6PD	glucose-6-phosphate dehydrogenase	2.24571	0.0312648	Tissue
P12109	COL6A1	collagen type VI alpha 1 chain	3.46087	0.000186886	Tissue
P12110	COL6A2	collagen type VI alpha 2 chain	0.874905	0.179663	Tissue
P12724	RNASE3	ribonuclease A family member 3	0.295392	0.369641	Tissue
P13010	XRCC5	X-ray repair cross complementing 5	1.99843	0.0156207	Tissue
P13667	PDIA4	protein disulfide isomerase family A member 4	1.37282	0.0624108	Tissue
P13761	NA	NA	0.261683	0.369641	Tissue
P14207	FOLR2	folate receptor beta	0.674251	0.278276	Tissue
P14314	PRKCSH	protein kinase C substrate 80K-H	1.32164	0.061531	Tissue
P14625	HSP90B1	heat shock protein 90 beta family member 1	3.93214	0.000189408	Tissue
P14868	DARS1	aspartyl-tRNA synthetase 1	2.13329	0.0153762	Tissue
P15088	CPA3	carboxypeptidase A3	1.3113	0.107517	Tissue
P15151	PVR	PVR cell adhesion molecule	1.3968	0.0624108	Tissue
P15169	CPN1	carboxypeptidase N subunit 1	3.45311	0.000178512	Tissue
P15170	GSPT1	G1 to S phase transition 1	0.609151	0.278276	Tissue
P15559	NQO1	NAD(P)H quinone dehydrogenase 1	0.263366	0.369641	Tissue
P15880	RPS2	ribosomal protein S2	3.03355	0.000687875	Tissue
P17066	HSPA6	heat shock protein family A (Hsp70) member 6	0.352504	0.369641	Tissue
P17655	CAPN2	calpain 2	0.273769	0.369641	Tissue
P17661	DES	desmin	5.58529	1.74418e-06	Tissue
P17812	CTPS1	CTP synthase 1	1.35329	0.0615875	Tissue
P17844	DDX5	DEAD-box helicase 5	0.259677	0.369641	Tissue
P18077	RPL35A	ribosomal protein L35a	0.226735	0.369641	Tissue
P18085	ARF4	ADP ribosylation factor 4	0.275992	0.369641	Tissue
P19652	ORM2	orosomucoid 2	4.22709	2.40301e-05	Tissue
P20774	OGN	osteoglycin	0.288236	0.369641	Tissue
P22087	FBL	fibrillarin	0.293786	0.369641	Tissue
P22694	PRKACB	protein kinase cAMP-activated catalytic subunit beta	1.15932	0.109925	Tissue
P22695	UQCRC2	ubiquinol-cytochrome c reductase core protein 2	0.586831	0.278276	Tissue
P22792	CPN2	carboxypeptidase N subunit 2	4.2023	3.32701e-05	Tissue
P22897	MRC1	mannose receptor C-type 1	1.529	0.0624108	Tissue
P23142	FBLN1	fibulin 1	5.07732	2.6205e-05	Tissue
P23284	PPIB	peptidylprolyl isomerase B	0.288337	0.369641	Tissue
P23396	RPS3	ribosomal protein S3	3.18612	0.000144461	Tissue
P23634	ATP2B4	ATPase plasma membrane Ca2+ transporting 4	0.304788	0.369641	Tissue
P23946	CMA1	chymase 1	1.58653	0.0643352	Tissue
P24844	MYL9	myosin light chain 9	0.358363	0.369641	Tissue
P26640	VARS1	valyl-tRNA synthetase 1	1.87707	0.0312648	Tissue
P27338	MAOB	monoamine oxidase B	0.232886	0.369641	Tissue
P27694	RPA1	replication protein A1	0.257049	0.369641	Tissue
P27797	CALR	calreticulin	2.93074	0.00258822	Tissue
P27824	CANX	calnexin	2.3906	0.00678174	Tissue
P28161	GSTM2	glutathione S-transferase mu 2	0.644195	0.278276	Tissue
P28482	MAPK1	mitogen-activated protein kinase 1	2.17939	0.00678174	Tissue
P28906	CD34	CD34 molecule	0.243157	0.369641	Tissue
P29536	LMOD1	leiomodin 1	3.64951	0.000189408	Tissue
P30040	ERP29	endoplasmic reticulum protein 29	2.25793	0.00650533	Tissue
P30050	RPL12	ribosomal protein L12	1.85961	0.0312648	Tissue
P30462	NA	NA	0.342904	0.369641	Tissue
P30533	LRPAP1	LDL receptor related protein associated protein 1	0.28899	0.369641	Tissue
P31323	PRKAR2B	NA	1.36331	0.107517	Tissue
P34932	HSPA4	heat shock protein family A (Hsp70) member 4	0.32132	0.369641	Tissue
P35270	SPR	sepiapterin reductase	0.313606	0.369641	Tissue
P35555	FBN1	fibrillin 1	1.89134	0.0351422	Tissue
P35606	COPB2	COPI coat complex subunit beta 2	0.824584	0.179208	Tissue
P35749	MYH11	myosin heavy chain 11	6.5761	1.07042e-06	Tissue
P35998	PSMC2	proteasome 26S subunit, ATPase 2	1.96039	0.0312648	Tissue
P36871	PGM1	phosphoglucomutase 1	0.991304	0.179208	Tissue
P38919	EIF4A3	eukaryotic translation initiation factor 4A3	0.308658	0.369641	Tissue
P39656	DDOST	dolichyl-diphosphooligosaccharide--protein glycosyltransferase non-catalytic subunit	1.40513	0.0632245	Tissue
P40261	NNMT	nicotinamide N-methyltransferase	0.313109	0.369641	Tissue
P40763	STAT3	signal transducer and activator of transcription 3	1.65724	0.0312648	Tissue
P41222	PTGDS	prostaglandin D2 synthase	2.96673	0.000655552	Tissue
P41250	GARS1	glycyl-tRNA synthetase 1	1.14185	0.107517	Tissue
P41252	IARS1	isoleucyl-tRNA synthetase 1	0.260557	0.369641	Tissue
P41439	FOLR3	folate receptor gamma	2.23694	0.0153762	Tissue
P42025	ACTR1B	actin related protein 1B	0.241281	0.369641	Tissue
P43034	PAFAH1B1	platelet activating factor acetylhydrolase 1b regulatory subunit 1	1.23735	0.107517	Tissue
P43121	MCAM	melanoma cell adhesion molecule	0.255147	0.369641	Tissue
P43251	BTD	biotinidase	4.73712	7.43151e-07	Tissue
P43686	PSMC4	proteasome 26S subunit, ATPase 4	1.05821	0.107517	Tissue
P46439	GSTM5	glutathione S-transferase mu 5	0.318134	0.369641	Tissue
P46777	RPL5	ribosomal protein L5	2.36888	0.0153762	Tissue
P46782	RPS5	ribosomal protein S5	0.243653	0.369641	Tissue
P46976	GYG1	glycogenin 1	0.242656	0.369641	Tissue
P47897	QARS1	glutaminyl-tRNA synthetase 1	0.288952	0.369641	Tissue
P48059	LIMS1	LIM zinc finger domain containing 1	0.249577	0.369641	Tissue
P48426	PIP4K2A	phosphatidylinositol-5-phosphate 4-kinase type 2 alpha	0.289587	0.369641	Tissue
P48643	CCT5	chaperonin containing TCP1 subunit 5	0.576783	0.278276	Tissue
P49023	PXN	paxillin	0.264237	0.369641	Tissue
P49257	LMAN1	lectin, mannose binding 1	3.54255	0.000198379	Tissue
P49591	SARS1	seryl-tRNA synthetase 1	1.93094	0.0312648	Tissue
P49755	TMED10	transmembrane p24 trafficking protein 10	3.40515	0.000144461	Tissue
P49840	GSK3A	glycogen synthase kinase 3 alpha	0.280831	0.369641	Tissue
P50454	SERPINH1	serpin family H member 1	1.36737	0.107517	Tissue
P50914	RPL14	ribosomal protein L14	0.280648	0.369641	Tissue
P51570	GALK1	galactokinase 1	0.513205	0.278276	Tissue
P51571	SSR4	signal sequence receptor subunit 4	0.296951	0.369641	Tissue
P51572	BCAP31	B cell receptor associated protein 31	0.757949	0.179208	Tissue
P51884	LUM	lumican	5.15833	4.13926e-14	Tissue
P51888	PRELP	proline and arginine rich end leucine rich repeat protein	0.919818	0.179208	Tissue
P51911	CNN1	calponin 1	3.83944	0.000229919	Tissue
P53004	BLVRA	biliverdin reductase A	0.255727	0.369641	Tissue
P53618	COPB1	COPI coat complex subunit beta 1	1.11751	0.107517	Tissue
P53621	COPA	COPI coat complex subunit alpha	2.64425	0.0028228	Tissue
P53814	SMTN	smoothelin	1.21475	0.107517	Tissue
P55058	PLTP	phospholipid transfer protein	0.247374	0.369641	Tissue
P55060	CSE1L	chromosome segregation 1 like	0.650626	0.278276	Tissue
P55290	CDH13	cadherin 13	3.38981	0.00013706	Tissue
P55899	FCGRT	Fc fragment of IgG receptor and transporter	1.08183	0.107517	Tissue
P57737	CORO7	coronin 7	0.236909	0.369641	Tissue
P59998	ARPC4	actin related protein 2/3 complex subunit 4	0.639551	0.278276	Tissue
P60228	EIF3E	eukaryotic translation initiation factor 3 subunit E	1.30119	0.061531	Tissue
P60763	RAC3	Rac family small GTPase 3	0.344616	0.369641	Tissue
P60891	PRPS1	phosphoribosyl pyrophosphate synthetase 1	0.624296	0.278276	Tissue
P61163	ACTR1A	actin related protein 1A	1.93744	0.0330887	Tissue
P61221	ABCE1	ATP binding cassette subfamily E member 1	0.274767	0.369641	Tissue
P61313	RPL15	ribosomal protein L15	1.66448	0.0312648	Tissue
P61978	HNRNPK	heterogeneous nuclear ribonucleoprotein K	2.44477	0.00687075	Tissue
P62191	PSMC1	proteasome 26S subunit, ATPase 1	0.872505	0.179208	Tissue
P62195	PSMC5	proteasome 26S subunit, ATPase 5	1.71081	0.0312648	Tissue
P62244	RPS15A	ribosomal protein S15a	0.29666	0.369641	Tissue
P62280	RPS11	ribosomal protein S11	0.3319	0.369641	Tissue
P62333	PSMC6	proteasome 26S subunit, ATPase 6	0.880682	0.179208	Tissue
P62424	RPL7A	ribosomal protein L7a	1.40598	0.061531	Tissue
P62701	RPS4X	ribosomal protein S4 X-linked	2.05874	0.0153762	Tissue
P62714	PPP2CB	protein phosphatase 2 catalytic subunit beta	2.56117	0.00687075	Tissue
P62736	ACTA2	actin alpha 2, smooth muscle	2.07066	0.179208	Tissue
P62888	RPL30	ribosomal protein L30	1.15644	0.107517	Tissue
P62913	RPL11	ribosomal protein L11	0.312194	0.369641	Tissue
P63167	DYNLL1	dynein light chain LC8-type 1	0.307056	0.369641	Tissue
P63244	RACK1	receptor for activated C kinase 1	5.36971	3.1578e-11	Tissue
P68366	TUBA4A	tubulin alpha 4a	0.57421	0.369641	Tissue
P68400	CSNK2A1	casein kinase 2 alpha 1	0.513924	0.278276	Tissue
P69892	HBG2	hemoglobin subunit gamma 2	0.398231	0.369641	Tissue
P78385	KRT83	keratin 83	0.522454	0.369641	Tissue
P78386	KRT85	keratin 85	0.523248	0.369641	Tissue
P78527	PRKDC	protein kinase, DNA-activated, catalytic subunit	0.27335	0.369641	Tissue
P79483	HLA-DRB3	major histocompatibility complex, class II, DR beta 3	0.277402	0.369641	Tissue
P80108	GPLD1	glycosylphosphatidylinositol specific phospholipase D1	3.39828	0.000162728	Tissue
P84243	H3-3A	H3.3 histone A	1.68527	0.107517	Tissue
P98095	FBLN2	fibulin 2	1.22617	0.107517	Tissue
Q00839	HNRNPU	heterogeneous nuclear ribonucleoprotein U	0.925725	0.179208	Tissue
Q01459	CTBS	chitobiase	2.26596	0.00655009	Tissue
Q01813	PFKP	phosphofructokinase, platelet	3.04146	0.0160585	Tissue
Q01995	TAGLN	transgelin	2.39867	0.00744315	Tissue
Q02750	MAP2K1	mitogen-activated protein kinase kinase 1	0.266276	0.369641	Tissue
Q02818	NUCB1	nucleobindin 1	0.932503	0.179208	Tissue
Q03013	GSTM4	glutathione S-transferase mu 4	0.361028	0.369641	Tissue
Q03135	CAV1	caveolin 1	0.250031	0.369641	Tissue
Q05315	CLC	Charcot-Leyden crystal galectin	1.8191	0.0312648	Tissue
Q05707	COL14A1	collagen type XIV alpha 1 chain	0.276291	0.369641	Tissue
Q07065	CKAP4	cytoskeleton associated protein 4	3.5371	0.000864217	Tissue
Q07954	LRP1	LDL receptor related protein 1	2.60173	0.00687075	Tissue
Q07960	ARHGAP1	Rho GTPase activating protein 1	1.26127	0.107517	Tissue
Q09013	DMPK	DM1 protein kinase	0.271379	0.369641	Tissue
Q10471	GALNT2	polypeptide N-acetylgalactosaminyltransferase 2	0.269401	0.369641	Tissue
Q13103	SPP2	secreted phosphoprotein 2	3.01535	0.00240753	Tissue
Q13200	PSMD2	proteasome 26S subunit, non-ATPase 2	0.613614	0.278276	Tissue
Q13347	EIF3I	eukaryotic translation initiation factor 3 subunit I	1.6868	0.0312648	Tissue
Q13361	MFAP5	microfibril associated protein 5	0.878667	0.179208	Tissue
Q13418	ILK	integrin linked kinase	5.42628	1.78542e-06	Tissue
Q13425	SNTB2	syntrophin beta 2	0.509123	0.278276	Tissue
Q13509	TUBB3	tubulin beta 3 class III	0.479585	0.369641	Tissue
Q13555	CAMK2G	calcium/calmodulin dependent protein kinase II gamma	0.566879	0.278276	Tissue
Q13630	GFUS	GDP-L-fucose synthase	0.256755	0.369641	Tissue
Q13642	FHL1	four and a half LIM domains 1	3.70127	0.000232289	Tissue
Q13813	SPTAN1	spectrin alpha, non-erythrocytic 1	0.303912	0.369641	Tissue
Q14152	EIF3A	eukaryotic translation initiation factor 3 subunit A	0.540856	0.278276	Tissue
Q14195	DPYSL3	dihydropyrimidinase like 3	4.82802	2.67712e-05	Tissue
Q14203	DCTN1	dynactin subunit 1	0.843012	0.179208	Tissue
Q14315	FLNC	filamin C	2.81411	0.0160574	Tissue
Q14525	KRT33B	NA	0.470174	0.369641	Tissue
Q14532	KRT32	keratin 32	0.431481	0.369641	Tissue
Q14697	GANAB	glucosidase II alpha subunit	3.10223	0.000713824	Tissue
Q14699	RFTN1	raftlin, lipid raft linker 1	0.265429	0.369641	Tissue
Q15019	SEPTIN2	septin 2	2.50501	0.0153762	Tissue
Q15084	PDIA6	protein disulfide isomerase family A member 6	1.312	0.107517	Tissue
Q15149	PLEC	plectin	3.0825	0.000864217	Tissue
Q15233	NONO	non-POU domain containing octamer binding	1.76561	0.0312648	Tissue
Q15404	RSU1	Ras suppressor protein 1	0.314118	0.369641	Tissue
Q15436	SEC23A	Sec23 homolog A, COPII coat complex component	0.249316	0.369641	Tissue
Q15582	TGFBI	transforming growth factor beta induced	0.643776	0.278276	Tissue
Q15661	TPSAB1	tryptase alpha/beta 1	2.69056	0.00731926	Tissue
Q15746	MYLK	myosin light chain kinase	3.4045	0.00335233	Tissue
Q16181	SEPTIN7	septin 7	1.40093	0.0619451	Tissue
Q16555	DPYSL2	dihydropyrimidinase like 2	4.95956	2.12634e-05	Tissue
Q16647	PTGIS	prostaglandin I2 synthase	2.20572	0.0153762	Tissue
Q16658	FSCN1	fascin actin-bundling protein 1	2.84543	0.00255603	Tissue
Q16853	AOC3	amine oxidase copper containing 3	4.54264	8.92476e-07	Tissue
Q30167	NA	NA	0.270526	0.369641	Tissue
Q562R1	ACTBL2	actin beta like 2	1.11965	0.278276	Tissue
Q63ZY3	KANK2	KN motif and ankyrin repeat domains 2	0.893912	0.179208	Tissue
Q6DD88	ATL3	atlastin GTPase 3	0.784916	0.179235	Tissue
Q6NXT2	H3-5	H3.5 histone	0.260854	0.369641	Tissue
Q6NZI2	CAVIN1	caveolae associated protein 1	0.793428	0.179208	Tissue
Q6UX71	PLXDC2	plexin domain containing 2	1.18223	0.107517	Tissue
Q6UXB8	PI16	peptidase inhibitor 16	5.18777	1.58081e-15	Tissue
Q6XQN6	NAPRT	nicotinate phosphoribosyltransferase	0.240644	0.369641	Tissue
Q71U36	TUBA1A	tubulin alpha 1a	6.37904	2.01746e-05	Tissue
Q7Z4I7	LIMS2	LIM zinc finger domain containing 2	2.96415	0.00288498	Tissue
Q86VB7	CD163	CD163 molecule	3.50091	0.000960583	Tissue
Q86VP6	CAND1	cullin associated and neddylation dissociated 1	0.269712	0.369641	Tissue
Q86YZ3	HRNR	hornerin	0.297442	0.369641	Tissue
Q8IW45	NAXD	NAD(P)HX dehydratase	0.525376	0.278276	Tissue
Q8N126	CADM3	cell adhesion molecule 3	0.266173	0.369641	Tissue
Q8NBS9	TXNDC5	thioredoxin domain containing 5	3.1	0.00245323	Tissue
Q8NG11	TSPAN14	tetraspanin 14	0.768949	0.179208	Tissue
Q8TBF2	PRXL2B	peroxiredoxin like 2B	0.33267	0.369641	Tissue
Q8TD19	NEK9	NIMA related kinase 9	0.23781	0.369641	Tissue
Q8TDZ2	MICAL1	microtubule associated monooxygenase, calponin and LIM domain containing 1	0.2832	0.369641	Tissue
Q8TE77	SSH3	slingshot protein phosphatase 3	0.596669	0.278276	Tissue
Q8WU39	MZB1	marginal zone B and B1 cell specific protein	0.663488	0.278276	Tissue
Q8WX93	PALLD	palladin, cytoskeletal associated protein	2.7388	0.00289981	Tissue
Q92616	GCN1	GCN1 activator of EIF2AK4	0.229891	0.369641	Tissue
Q92747	ARPC1A	actin related protein 2/3 complex subunit 1A	0.898398	0.179208	Tissue
Q92764	KRT35	keratin 35	0.428106	0.369641	Tissue
Q92820	GGH	gamma-glutamyl hydrolase	2.01716	0.0153762	Tissue
Q92841	DDX17	DEAD-box helicase 17	0.769275	0.179208	Tissue
Q92896	GLG1	golgi glycoprotein 1	2.61867	0.00256524	Tissue
Q93008	USP9X	ubiquitin specific peptidase 9 X-linked	0.305842	0.369641	Tissue
Q93052	LPP	LIM domain containing preferred translocation partner in lipoma	2.04935	0.0312648	Tissue
Q96AC1	FERMT2	fermitin family member 2	4.30994	0.000222527	Tissue
Q96BM9	ARL8A	ADP ribosylation factor like GTPase 8A	0.297297	0.369641	Tissue
Q96HC4	PDLIM5	PDZ and LIM domain 5	0.298412	0.369641	Tissue
Q96IJ6	GMPPA	GDP-mannose pyrophosphorylase A	0.506645	0.278276	Tissue
Q96IY4	CPB2	carboxypeptidase B2	2.39833	0.00249261	Tissue
Q96KN2	CNDP1	carnosine dipeptidase 1	2.94711	0.00256524	Tissue
Q99426	TBCB	tubulin folding cofactor B	0.244544	0.369641	Tissue
Q9BS26	ERP44	endoplasmic reticulum protein 44	1.51344	0.0620033	Tissue
Q9BS40	LXN	latexin	0.961515	0.179208	Tissue
Q9BTV4	TMEM43	transmembrane protein 43	0.573445	0.278276	Tissue
Q9BUF5	TUBB6	tubulin beta 6 class V	5.42256	2.01203e-05	Tissue
Q9BVC6	TMEM109	transmembrane protein 109	0.805491	0.179208	Tissue
Q9BXJ9	NAA15	N-alpha-acetyltransferase 15, NatA auxiliary subunit	0.309535	0.369641	Tissue
Q9H8H3	METTL7A	methyltransferase like 7A	1.40206	0.0624108	Tissue
Q9HA64	FN3KRP	fructosamine 3 kinase related protein	1.03981	0.107517	Tissue
Q9HBL0	TNS1	tensin 1	2.16298	0.0312648	Tissue
Q9HC35	EML4	EMAP like 4	0.229777	0.369641	Tissue
Q9NR12	PDLIM7	PDZ and LIM domain 7	4.22841	2.35136e-05	Tissue
Q9NRN5	OLFML3	olfactomedin like 3	0.308239	0.369641	Tissue
Q9NSB4	KRT82	keratin 82	0.428726	0.369641	Tissue
Q9NVA2	SEPTIN11	septin 11	1.3829	0.061531	Tissue
Q9NVE7	PANK4	pantothenate kinase 4 (inactive)	0.264343	0.369641	Tissue
Q9NY15	STAB1	stabilin 1	1.14965	0.107517	Tissue
Q9NYL2	MAP3K20	mitogen-activated protein kinase kinase kinase 20	1.95967	0.0314385	Tissue
Q9NZ32	ACTR10	actin related protein 10	0.579501	0.278276	Tissue
Q9NZN4	EHD2	EH domain containing 2	4.91713	1.85378e-06	Tissue
Q9NZP8	C1RL	complement C1r subcomponent like	6.0967	4.81304e-15	Tissue
Q9NZU5	LMCD1	LIM and cysteine rich domains 1	0.617829	0.278276	Tissue
Q9P0V9	SEPTIN10	septin 10	0.287983	0.369641	Tissue
Q9UBG0	MRC2	mannose receptor C type 2	3.30103	0.000144461	Tissue
Q9UBQ0	VPS29	VPS29 retromer complex component	1.24281	0.107517	Tissue
Q9UBQ5	EIF3K	eukaryotic translation initiation factor 3 subunit K	0.303576	0.369641	Tissue
Q9UGI8	TES	testin LIM domain protein	0.962981	0.179208	Tissue
Q9UGM5	FETUB	fetuin B	5.51998	4.81304e-15	Tissue
Q9UJ70	NAGK	N-acetylglucosamine kinase	0.61616	0.278276	Tissue
Q9ULC3	RAB23	RAB23, member RAS oncogene family	1.80872	0.0312648	Tissue
Q9ULV4	CORO1C	coronin 1C	2.37734	0.0153762	Tissue
Q9UMS4	PRPF19	pre-mRNA processing factor 19	1.01686	0.107517	Tissue
Q9UNH7	SNX6	sorting nexin 6	1.09955	0.107517	Tissue
Q9UNM6	PSMD13	proteasome 26S subunit, non-ATPase 13	0.266104	0.369641	Tissue
Q9UNN8	PROCR	protein C receptor	0.278147	0.369641	Tissue
Q9Y230	RUVBL2	RuvB like AAA ATPase 2	0.537994	0.278276	Tissue
Q9Y265	RUVBL1	NA	0.58336	0.278276	Tissue
Q9Y3A5	SBDS	SBDS ribosome maturation factor	0.284649	0.369641	Tissue
Q9Y3I0	RTCB	RNA 2',3'-cyclic phosphate and 5'-OH ligase	1.11534	0.107517	Tissue
Q9Y3Z3	SAMHD1	SAM and HD domain containing deoxynucleoside triphosphate triphosphohydrolase 1	1.1134	0.107517	Tissue
Q9Y639	NPTN	neuroplastin	0.263794	0.369641	Tissue
Q9Y678	COPG1	COPI coat complex subunit gamma 1	0.938403	0.179208	Tissue
Q9Y6C2	EMILIN1	elastin microfibril interfacer 1	0.508617	0.278276	Tissue
A6NEC2	NA	NA	-0.413556	0.450301	Both
B9A064	IGLL5	immunoglobulin lambda like polypeptide 5	-0.450598	0.742151	Both
O00159	MYO1C	myosin IC	-1.07903	0.369641	Both
O00299	CLIC1	chloride intracellular channel 1	-0.22665	0.757184	Both
O00560	SDCBP	syndecan binding protein	-6.15886	7.30821e-07	Both
O00764	PDXK	pyridoxal kinase	1.1441	0.179235	Both
O14791	APOL1	apolipoprotein L1	-0.018085	0.972287	Both
O15143	ARPC1B	actin related protein 2/3 complex subunit 1B	1.91352	0.0669292	Both
O43175	PHGDH	phosphoglycerate dehydrogenase	0.271721	0.794826	Both
O43396	TXNL1	thioredoxin like 1	-0.320192	0.513506	Both
O43488	AKR7A2	aldo-keto reductase family 7 member A2	2.39136	0.0300911	Both
O43653	PSCA	prostate stem cell antigen	-3.65188	0.00310318	Both
O43776	NARS1	asparaginyl-tRNA synthetase 1	2.0461	0.0312648	Both
O43866	CD5L	CD5 molecule like	-2.85171	0.016102	Both
O60282	KIF5C	kinesin family member 5C	-0.106284	0.905734	Both
O60701	UGDH	UDP-glucose 6-dehydrogenase	0.79496	0.369641	Both
O60814	H2BC12	H2B clustered histone 12	0.971527	0.42456	Both
O60884	DNAJA2	DnaJ heat shock protein family (Hsp40) member A2	1.18361	0.267866	Both
O75083	WDR1	WD repeat domain 1	2.35155	0.00953602	Both
O75828	CBR3	carbonyl reductase 3	1.13694	0.284049	Both
O75874	IDH1	isocitrate dehydrogenase (NADP(+)) 1	-0.610632	0.421561	Both
O75882	ATRN	attractin	6.12317	1.05541e-08	Both
O95865	DDAH2	dimethylarginine dimethylaminohydrolase 2	2.1745	0.0268539	Both
P00338	LDHA	lactate dehydrogenase A	-3.25378	0.00140954	Both
P00441	SOD1	superoxide dismutase 1	-3.87282	2.06724e-05	Both
P00450	CP	ceruloplasmin	3.03277	0.0167628	Both
P00558	PGK1	phosphoglycerate kinase 1	0.729384	0.297736	Both
P00568	AK1	adenylate kinase 1	0.553038	0.395701	Both
P00734	F2	coagulation factor II, thrombin	-3.85056	0.00121724	Both
P00736	NA	NA	-0.0261999	0.959409	Both
P00738	HP	haptoglobin	3.46073	0.00159481	Both
P00739	HPR	haptoglobin-related protein	6.64961	2.6205e-05	Both
P00740	F9	coagulation factor IX	-0.0310052	0.948935	Both
P00747	PLG	plasminogen	0.716528	0.425691	Both
P00915	CA1	carbonic anhydrase 1	-0.431159	0.662306	Both
P00966	ASS1	argininosuccinate synthase 1	-3.05915	0.00222725	Both
P01009	SERPINA1	serpin family A member 1	0.11455	0.850323	Both
P01011	SERPINA3	serpin family A member 3	3.02823	0.00128562	Both
P01023	A2M	alpha-2-macroglobulin	-1.34571	0.216255	Both
P01024	C3	complement C3	-2.37608	0.0639204	Both
P01031	C5	complement C5	-1.86247	0.0655001	Both
P01042	KNG1	kininogen 1	1.68654	0.0312648	Both
P01591	JCHAIN	joining chain of multimeric IgA and IgM	-3.45477	0.00217471	Both
P01620	NA	NA	0.220139	0.742151	Both
P01623	NA	NA	-0.933673	0.369641	Both
P01625	NA	NA	-1.94757	0.0650472	Both
P01833	PIGR	polymeric immunoglobulin receptor	-5.19207	5.80474e-06	Both
P01834	NA	NA	-1.17399	0.0169923	Both
P01857	IGHG1	NA	-1.96618	0.174666	Both
P01859	IGHG2	NA	-1.52511	0.250571	Both
P01860	NA	NA	-1.38426	0.31992	Both
P01861	IGHG4	NA	-0.893469	0.372012	Both
P01871	IGHM	NA	-0.772763	0.369641	Both
P01876	IGHA1	NA	-2.02111	0.0661869	Both
P01877	IGHA2	NA	-2.93716	0.0813976	Both
P01889	HLA-B	major histocompatibility complex, class I, B	0.83557	0.369641	Both
P01891	NA	NA	-0.148909	0.864387	Both
P01892	NA	NA	-0.586639	0.543759	Both
P01903	HLA-DRA	major histocompatibility complex, class II, DR alpha	-0.353693	0.547757	Both
P01911	HLA-DRB1	major histocompatibility complex, class II, DR beta 1	-0.15153	0.833572	Both
P02042	HBD	hemoglobin subunit delta	4.22388	0.0133102	Both
P02511	CRYAB	crystallin alpha B	1.44217	0.150863	Both
P02647	APOA1	apolipoprotein A1	1.08132	0.298583	Both
P02649	APOE	apolipoprotein E	0.52249	0.455395	Both
P02652	APOA2	apolipoprotein A2	4.7132	0.000239087	Both
P02656	APOC3	apolipoprotein C3	5.21038	9.95947e-06	Both
P02671	FGA	fibrinogen alpha chain	0.766369	0.516013	Both
P02675	FGB	fibrinogen beta chain	0.0224855	0.985582	Both
P02679	FGG	fibrinogen gamma chain	0.590491	0.583895	Both
P02730	SLC4A1	solute carrier family 4 member 1 (Diego blood group)	0.491115	0.688402	Both
P02743	APCS	amyloid P component, serum	0.922092	0.369641	Both
P02748	C9	complement C9	-0.729527	0.522305	Both
P02749	APOH	apolipoprotein H	5.9108	8.10285e-07	Both
P02751	FN1	fibronectin 1	-0.193964	0.860545	Both
P02753	RBP4	retinol binding protein 4	4.39694	1.32101e-07	Both
P02760	AMBP	alpha-1-microglobulin/bikunin precursor	3.35646	0.00487786	Both
P02763	ORM1	orosomucoid 1	4.76087	1.42782e-05	Both
P02765	AHSG	alpha 2-HS glycoprotein	6.07424	8.56768e-05	Both
P02768	ALB	albumin	2.74803	5.73614e-06	Both
P02774	GC	GC vitamin D binding protein	5.74579	2.50977e-06	Both
P02787	TF	transferrin	2.44275	0.0152062	Both
P02788	LTF	lactotransferrin	-0.872396	0.526413	Both
P02790	HPX	hemopexin	5.75225	1.56037e-05	Both
P02792	FTL	ferritin light chain	2.03964	0.110873	Both
P02794	FTH1	ferritin heavy chain 1	2.16744	0.0270771	Both
P03973	SLPI	secretory leukocyte peptidase inhibitor	-0.426789	0.542962	Both
P04003	C4BPA	complement component 4 binding protein alpha	-0.314551	0.771176	Both
P04004	VTN	vitronectin	0.962028	0.231306	Both
P04075	ALDOA	aldolase, fructose-bisphosphate A	0.202214	0.721987	Both
P04083	ANXA1	annexin A1	0.91874	0.369641	Both
P04196	HRG	histidine rich glycoprotein	-1.84915	0.162553	Both
P04216	THY1	Thy-1 cell surface antigen	-2.9441	0.00650533	Both
P04217	A1BG	alpha-1-B glycoprotein	6.99446	2.49851e-06	Both
P04264	KRT1	keratin 1	-1.39258	0.361227	Both
P04279	SEMG1	semenogelin 1	2.74156	0.0232765	Both
P04406	GAPDH	glyceraldehyde-3-phosphate dehydrogenase	1.89651	0.0161044	Both
P04439	HLA-A	major histocompatibility complex, class I, A	-0.0702524	0.929745	Both
P04792	HSPB1	heat shock protein family B (small) member 1	0.225027	0.482367	Both
P04899	GNAI2	G protein subunit alpha i2	-0.377408	0.511674	Both
P05023	ATP1A1	ATPase Na+/K+ transporting subunit alpha 1	-2.9882	0.00487786	Both
P05090	APOD	apolipoprotein D	-0.00866732	0.989098	Both
P05107	ITGB2	integrin subunit beta 2	-1.38333	0.256287	Both
P05109	S100A8	S100 calcium binding protein A8	-2.27099	0.0624108	Both
P05155	SERPING1	serpin family G member 1	4.01813	0.000108524	Both
P05164	MPO	myeloperoxidase	-0.834684	0.529956	Both
P05534	NA	NA	0.103761	0.926287	Both
P05556	ITGB1	integrin subunit beta 1	-0.283281	0.765624	Both
P06396	GSN	gelsolin	-0.176345	0.846297	Both
P06702	S100A9	S100 calcium binding protein A9	-2.94467	0.0304719	Both
P06727	APOA4	apolipoprotein A4	-0.618052	0.503458	Both
P06733	ENO1	enolase 1	-1.07988	0.227995	Both
P07195	LDHB	lactate dehydrogenase B	-2.85131	0.00744315	Both
P07225	PROS1	protein S	-1.38488	0.12768	Both
P07339	CTSD	cathepsin D	-1.56491	0.199767	Both
P07355	ANXA2	annexin A2	1.13905	0.145055	Both
P07357	C8A	complement C8 alpha chain	-0.378628	0.496811	Both
P07358	C8B	complement C8 beta chain	-0.181492	0.84101	Both
P07437	TUBB	tubulin beta class I	4.08169	0.00294273	Both
P07737	PFN1	profilin 1	-0.821305	0.369641	Both
P07858	NA	cathepsin B	-0.873046	0.369641	Both
P07900	HSP90AA1	heat shock protein 90 alpha family class A member 1	-1.07356	0.369641	Both
P07911	UMOD	uromodulin	-5.69894	5.27986e-06	Both
P08107	NA	NA	-0.0388234	0.972287	Both
P08133	ANXA6	annexin A6	1.65531	0.0618678	Both
P08238	HSP90AB1	heat shock protein 90 alpha family class B member 1	1.02818	0.369641	Both
P08246	ELANE	elastase, neutrophil expressed	-1.014	0.369641	Both
P08311	CTSG	cathepsin G	0.339669	0.764574	Both
P08519	LPA	lipoprotein(a)	-0.567019	0.436543	Both
P08571	CD14	CD14 molecule	3.66238	0.000275621	Both
P08575	PTPRC	protein tyrosine phosphatase receptor type C	-0.486866	0.467168	Both
P08603	CFH	complement factor H	-3.04134	0.0305921	Both
P08670	VIM	vimentin	3.95086	2.11503e-05	Both
P08697	SERPINF2	serpin family F member 2	1.81311	0.061531	Both
P08727	KRT19	keratin 19	-0.88999	0.369641	Both
P08729	KRT7	keratin 7	-0.838841	0.369641	Both
P08758	ANXA5	annexin A5	0.630269	0.36372	Both
P09211	GSTP1	glutathione S-transferase pi 1	0.715797	0.278276	Both
P09382	LGALS1	galectin 1	4.41222	1.49934e-05	Both
P09417	QDPR	quinoid dihydropteridine reductase	1.37477	0.159827	Both
P09525	ANXA4	annexin A4	-0.595319	0.397804	Both
P09543	CNP	2',3'-cyclic nucleotide 3' phosphodiesterase	-3.19375	0.0018745	Both
P09758	TACSTD2	tumor associated calcium signal transducer 2	-1.66368	0.141065	Both
P0C0L4	C4A	complement C4A (Rodgers blood group)-like	-0.340114	0.742156	Both
P0CG05	NA	NA	-0.357957	0.553454	Both
P0CG06	NA	NA	-3.28623	0.02787	Both
P0CG48	UBC	ubiquitin C	-4.55686	6.88363e-05	Both
P10301	RRAS	RAS related	2.04279	0.0637591	Both
P10314	NA	NA	-0.178902	0.782068	Both
P10643	C7	complement C7	-1.13193	0.24263	Both
P10768	ESD	esterase D	3.13775	0.0156552	Both
P10909	CLU	clusterin	0.372251	0.522305	Both
P11142	HSPA8	heat shock protein family A (Hsp70) member 8	-0.548963	0.483632	Both
P11215	ITGAM	integrin subunit alpha M	-1.17189	0.352882	Both
P11216	PYGB	glycogen phosphorylase B	4.89588	2.7838e-05	Both
P11234	RALB	RAS like proto-oncogene B	-2.86518	0.00942816	Both
P11586	MTHFD1	methylenetetrahydrofolate dehydrogenase, cyclohydrolase and formyltetrahydrofolate synthetase 1	-0.13262	0.847265	Both
P11678	EPX	eosinophil peroxidase	0.991109	0.392816	Both
P11766	ADH5	alcohol dehydrogenase 5 (class III), chi polypeptide	2.32094	0.0312648	Both
P12111	COL6A3	collagen type VI alpha 3 chain	3.84327	0.000245698	Both
P12273	PIP	prolactin induced protein	1.53757	0.107517	Both
P12277	CKB	creatine kinase B	2.25454	0.133368	Both
P12429	ANXA3	annexin A3	-2.68248	0.0287706	Both
P12814	ACTN1	actinin alpha 1	0.858813	0.374242	Both
P12955	PEPD	peptidase D	1.31252	0.198605	Both
P13639	EEF2	eukaryotic translation elongation factor 2	2.19743	0.0698286	Both
P13645	KRT10	keratin 10	-1.86491	0.179208	Both
P13671	C6	complement C6	0.709215	0.420684	Both
P13727	PRG2	proteoglycan 2, pro eosinophil major basic protein	-0.042666	0.932665	Both
P13760	NA	NA	-0.538374	0.42456	Both
P13861	PRKAR2A	protein kinase cAMP-dependent type II regulatory subunit alpha	-1.91991	0.107687	Both
P13987	CD59	CD59 molecule (CD59 blood group)	-1.72766	0.0351422	Both
P14174	MIF	macrophage migration inhibitory factor	-0.382944	0.682693	Both
P14550	AKR1A1	aldo-keto reductase family 1 member A1	-3.02011	0.00432446	Both
P14555	PLA2G2A	phospholipase A2 group IIA	-0.411959	0.516013	Both
P14618	PKM	pyruvate kinase M1/2	1.10743	0.153805	Both
P15121	AKR1B1	aldo-keto reductase family 1 member B	2.87744	0.00551182	Both
P15144	ANPEP	alanyl aminopeptidase, membrane	-3.49316	0.00186845	Both
P15153	RAC2	Rac family small GTPase 2	-1.12097	0.345734	Both
P15259	PGAM2	phosphoglycerate mutase 2	-0.0876779	0.861028	Both
P15309	ACP3	acid phosphatase 3	-0.770422	0.550282	Both
P15311	EZR	ezrin	-5.24087	5.75797e-05	Both
P15428	HPGD	15-hydroxyprostaglandin dehydrogenase	-2.29941	0.0312648	Both
P15941	MUC1	mucin 1, cell surface associated	-5.71118	1.11738e-06	Both
P16070	CD44	CD44 molecule (Indian blood group)	-1.26042	0.179208	Both
P16152	CBR1	carbonyl reductase 1	2.03946	0.128216	Both
P16157	ANK1	ankyrin 1	-0.595901	0.453922	Both
P17612	PRKACA	protein kinase cAMP-activated catalytic subunit alpha	-0.0219835	0.9712	Both
P17858	PFKL	phosphofructokinase, liver type	2.41769	0.0457724	Both
P17931	LGALS3	galectin 3	-3.22441	0.000728731	Both
P18206	VCL	vinculin	0.0419884	0.969733	Both
P18669	PGAM1	phosphoglycerate mutase 1	-0.171504	0.870219	Both
P19013	KRT4	keratin 4	-0.145463	0.828939	Both
P19823	ITIH2	inter-alpha-trypsin inhibitor heavy chain 2	-2.39013	0.0634893	Both
P19971	TYMP	thymidine phosphorylase	1.62838	0.10132	Both
P20073	ANXA7	annexin A7	-4.1496	1.60953e-05	Both
P20160	AZU1	azurocidin 1	-0.336136	0.724681	Both
P21266	GSTM3	glutathione S-transferase mu 3	2.58803	0.0152064	Both
P21291	CSRP1	cysteine and glycine rich protein 1	2.65462	0.0148631	Both
P21333	FLNA	filamin A	6.07943	1.32101e-07	Both
P21399	ACO1	aconitase 1	1.44957	0.0963605	Both
P21589	NT5E	5'-nucleotidase ecto	0.0463888	0.926287	Both
P21926	CD9	CD9 molecule	-2.93608	0.00922303	Both
P21980	TGM2	transglutaminase 2	0.36422	0.513964	Both
P22061	PCMT1	protein-L-isoaspartate (D-aspartate) O-methyltransferase	-0.0494354	0.935234	Both
P22314	UBA1	ubiquitin like modifier activating enzyme 1	2.55518	0.0310994	Both
P23526	AHCY	adenosylhomocysteinase	2.26199	0.0605091	Both
P23527	H2BC17	H2B clustered histone 17	3.78974	0.00805921	Both
P23528	CFL1	cofilin 1	-1.55407	0.179235	Both
P24158	PRTN3	proteinase 3	-0.347337	0.575072	Both
P25311	AZGP1	alpha-2-glycoprotein 1, zinc-binding	-0.459068	0.594167	Both
P26038	MSN	moesin	-3.23238	0.000545289	Both
P26447	S100A4	S100 calcium binding protein A4	1.68126	0.0624108	Both
P26641	EEF1G	eukaryotic translation elongation factor 1 gamma	1.89171	0.0562136	Both
P27105	STOM	stomatin	-1.71771	7.98153e-05	Both
P27169	PON1	paraoxonase 1	-1.38184	0.193683	Both
P27348	YWHAQ	tyrosine 3-monooxygenase/tryptophan 5-monooxygenase activation protein theta	1.38248	0.263711	Both
P27487	DPP4	dipeptidyl peptidase 4	-4.86055	5.15419e-05	Both
P28676	GCA	grancalcin	-1.51243	0.128363	Both
P29401	TKT	transketolase	-3.54233	7.25537e-05	Both
P30043	BLVRB	biliverdin reductase B	0.426818	0.662674	Both
P30101	PDIA3	protein disulfide isomerase family A member 3	5.34008	5.63102e-09	Both
P30153	PPP2R1A	protein phosphatase 2 scaffold subunit Aalpha	1.33267	0.219545	Both
P30464	NA	NA	0.262385	0.748779	Both
P30626	SRI	sorcin	-2.57876	0.00866079	Both
P31146	CORO1A	coronin 1A	1.67115	0.179208	Both
P31939	ATIC	5-aminoimidazole-4-carboxamide ribonucleotide formyltransferase/IMP cyclohydrolase	1.83598	0.0898424	Both
P31946	YWHAB	tyrosine 3-monooxygenase/tryptophan 5-monooxygenase activation protein beta	-2.59624	0.022325	Both
P31949	S100A11	S100 calcium binding protein A11	-0.437265	0.529956	Both
P32119	PRDX2	peroxiredoxin 2	-3.44051	0.00432446	Both
P34896	SHMT1	serine hydroxymethyltransferase 1	-1.65558	0.0789368	Both
P35080	PFN2	profilin 2	-1.88292	0.0706012	Both
P35222	CTNNB1	catenin beta 1	-0.610319	0.455298	Both
P35527	KRT9	keratin 9	-0.812431	0.460796	Both
P35542	SAA4	serum amyloid A4, constitutive	-0.583679	0.491304	Both
P35573	AGL	amylo-alpha-1, 6-glucosidase, 4-alpha-glucanotransferase	1.45487	0.107517	Both
P35579	MYH9	myosin heavy chain 9	0.0793595	0.935234	Both
P35908	KRT2	keratin 2	-0.833578	0.411287	Both
P36873	PPP1CC	protein phosphatase 1 catalytic subunit gamma	-0.317771	0.592803	Both
P36969	GPX4	glutathione peroxidase 4	-0.270389	0.611158	Both
P38606	ATP6V1A	ATPase H+ transporting V1 subunit A	-3.5138	0.00221352	Both
P40227	CCT6A	chaperonin containing TCP1 subunit 6A	0.00249381	0.995892	Both
P40925	MDH1	malate dehydrogenase 1	-2.89395	0.0136119	Both
P42330	AKR1C3	aldo-keto reductase family 1 member C3	-1.36215	0.224977	Both
P43652	AFM	afamin	8.39299	2.14706e-10	Both
P45974	USP5	ubiquitin specific peptidase 5	0.282055	0.56926	Both
P47756	CAPZB	capping actin protein of muscle Z-line subunit beta	-2.03761	0.0538272	Both
P49189	ALDH9A1	aldehyde dehydrogenase 9 family member A1	3.44294	0.000544152	Both
P49327	FASN	fatty acid synthase	1.74372	0.179208	Both
P49368	CCT3	chaperonin containing TCP1 subunit 3	1.92507	0.0490182	Both
P49773	HINT1	histidine triad nucleotide binding protein 1	-0.0924533	0.93769	Both
P50148	GNAQ	G protein subunit alpha q	-3.09659	0.000728731	Both
P50990	CCT8	chaperonin containing TCP1 subunit 8	0.165056	0.856855	Both
P50991	CCT4	chaperonin containing TCP1 subunit 4	0.394825	0.498273	Both
P50995	ANXA11	annexin A11	-3.38417	0.000140399	Both
P51148	RAB5C	RAB5C, member RAS oncogene family	-2.27157	0.0312648	Both
P51153	RAB13	RAB13, member RAS oncogene family	-2.90222	0.0125996	Both
P52895	AKR1C2	aldo-keto reductase family 1 member C2	-0.0131435	0.979895	Both
P53396	ACLY	ATP citrate lyase	-0.520767	0.473556	Both
P53634	CTSC	cathepsin C	0.209967	0.688402	Both
P54108	CRISP3	cysteine rich secretory protein 3	4.2214	6.82282e-07	Both
P54578	USP14	ubiquitin specific peptidase 14	-0.0842057	0.877767	Both
P54652	HSPA2	heat shock protein family A (Hsp70) member 2	-0.725817	0.388919	Both
P54920	NAPA	NSF attachment protein alpha	-0.984248	0.30262	Both
P55072	VCP	valosin containing protein	-0.894388	0.369641	Both
P58876	H2BC5	H2B clustered histone 5	1.47369	0.341569	Both
P59665	DEFA1	defensin alpha 1	1.61301	0.108628	Both
P60033	CD81	CD81 molecule	-0.129004	0.828083	Both
P60174	TPI1	triosephosphate isomerase 1	-1.83776	0.0406801	Both
P60660	MYL6	myosin light chain 6	0.292958	0.551005	Both
P60709	ACTB	actin beta	1.02029	0.00404353	Both
P60842	EIF4A1	eukaryotic translation initiation factor 4A1	0.760011	0.379254	Both
P60903	S100A10	S100 calcium binding protein A10	3.10348	0.00228292	Both
P60953	CDC42	cell division cycle 42	-2.86402	0.00915285	Both
P60981	DSTN	destrin, actin depolymerizing factor	2.69719	0.0263096	Both
P61006	RAB8A	RAB8A, member RAS oncogene family	-2.98477	0.0133102	Both
P61019	RAB2A	RAB2A, member RAS oncogene family	-0.634904	0.483329	Both
P61020	RAB5B	RAB5B, member RAS oncogene family	-2.46471	0.0152062	Both
P61026	RAB10	RAB10, member RAS oncogene family	-0.733594	0.415279	Both
P61106	RAB14	RAB14, member RAS oncogene family	0.0365926	0.971255	Both
P61158	ACTR3	actin related protein 3	2.2065	0.0240388	Both
P61160	ACTR2	actin related protein 2	2.07623	0.0813976	Both
P61204	ARF3	ADP ribosylation factor 3	-2.5465	0.00457916	Both
P61224	RAP1B	RAP1B, member of RAS oncogene family	-0.0317555	0.977611	Both
P61586	RHOA	ras homolog family member A	-0.662398	0.369641	Both
P61769	B2M	beta-2-microglobulin	1.18797	0.229732	Both
P61981	YWHAG	tyrosine 3-monooxygenase/tryptophan 5-monooxygenase activation protein gamma	-1.61125	0.219545	Both
P62140	PPP1CB	protein phosphatase 1 catalytic subunit beta	2.82334	0.0167628	Both
P62158	NA	NA	-4.72335	6.78168e-07	Both
P62491	RAB11A	RAB11A, member RAS oncogene family	-1.18371	0.294031	Both
P62805	H4C1	H4 clustered histone 1	3.3614	0.0231857	Both
P62820	RAB1A	RAB1A, member RAS oncogene family	-0.684278	0.493042	Both
P62826	RAN	RAN, member RAS oncogene family	3.51875	0.000229919	Both
P62834	RAP1A	RAP1A, member of RAS oncogene family	-1.83121	0.118897	Both
P62873	GNB1	G protein subunit beta 1	-0.605892	0.402293	Both
P62879	GNB2	G protein subunit beta 2	-0.680269	0.369641	Both
P62937	PPIA	peptidylprolyl isomerase A	-0.658849	0.369641	Both
P63000	RAC1	Rac family small GTPase 1	-1.25103	0.296392	Both
P63092	GNAS	GNAS complex locus	-3.89883	0.000440649	Both
P63104	YWHAZ	tyrosine 3-monooxygenase/tryptophan 5-monooxygenase activation protein zeta	-1.04907	0.278276	Both
P68032	ACTC1	actin alpha cardiac muscle 1	5.34035	0.00518828	Both
P68104	EEF1A1	eukaryotic translation elongation factor 1 alpha 1	0.736698	0.369641	Both
P68363	TUBA1B	tubulin alpha 1b	3.86339	0.0124217	Both
P68371	TUBB4B	tubulin beta 4B class IVb	1.54617	0.119458	Both
P68431	H3C1	H3 clustered histone 1	0.0604302	0.968245	Both
P68871	HBB	hemoglobin subunit beta	1.78706	0.107517	Both
P69891	HBG1	hemoglobin subunit gamma 1	0.700451	0.464616	Both
P69905	HBA2	hemoglobin subunit alpha 2	2.28833	0.061531	Both
P78371	CCT2	chaperonin containing TCP1 subunit 2	-0.0637154	0.890596	Both
P80723	BASP1	brain abundant membrane attached signal protein 1	-2.72834	0.0109197	Both
P98160	HSPG2	heparan sulfate proteoglycan 2	0.702701	0.369641	Both
Q00610	CLTC	clathrin heavy chain	3.15218	0.00295204	Both
Q01518	CAP1	cyclase associated actin cytoskeleton regulatory protein 1	2.60498	0.00542642	Both
Q02383	SEMG2	semenogelin 2	1.6248	0.181143	Both
Q04828	AKR1C1	aldo-keto reductase family 1 member C1	0.0050701	0.994888	Both
Q04917	YWHAH	tyrosine 3-monooxygenase/tryptophan 5-monooxygenase activation protein eta	2.38978	0.0133454	Both
Q06830	PRDX1	peroxiredoxin 1	-1.82083	0.10716	Both
Q08257	CRYZ	crystallin zeta	1.24243	0.238158	Both
Q08380	LGALS3BP	galectin 3 binding protein	-5.53743	2.23004e-06	Both
Q09666	AHNAK	AHNAK nucleoprotein	2.19266	0.0636255	Both
Q13748	NA	NA	-0.334851	0.615514	Both
Q13885	TUBB2A	tubulin beta 2A class IIa	0.70237	0.460796	Both
Q14204	DYNC1H1	dynein cytoplasmic 1 heavy chain 1	4.07201	5.80825e-05	Both
Q14210	LY6D	lymphocyte antigen 6 family member D	-1.03546	0.261568	Both
Q14240	EIF4A2	eukaryotic translation initiation factor 4A2	3.16634	0.00637121	Both
Q14344	GNA13	G protein subunit alpha 13	-1.84554	0.0314699	Both
Q14624	ITIH4	inter-alpha-trypsin inhibitor heavy chain 4	2.37232	0.0265122	Both
Q14764	MVP	major vault protein	2.31972	0.0398396	Both
Q14894	CRYM	crystallin mu	0.064604	0.94532	Both
Q14914	PTGR1	prostaglandin reductase 1	-1.06207	0.232332	Both
Q14974	KPNB1	karyopherin subunit beta 1	-0.583675	0.498273	Both
Q15286	RAB35	RAB35, member RAS oncogene family	-3.01903	0.00605635	Both
Q15365	PCBP1	poly(rC) binding protein 1	-1.40954	0.232297	Both
Q15366	PCBP2	poly(rC) binding protein 2	0.986326	0.267297	Both
Q3LXA3	TKFC	triokinase and FMN cyclase	-2.88615	0.00446896	Both
Q53TN4	CYBRD1	cytochrome b reductase 1	-1.06509	0.33584	Both
Q6EMK4	VASN	vasorin	4.26851	3.24637e-07	Both
Q7KZF4	SND1	staphylococcal nuclease and tudor domain containing 1	-0.0736822	0.875653	Both
Q7L576	CYFIP1	cytoplasmic FMR1 interacting protein 1	0.493094	0.609541	Both
Q8N335	GPD1L	glycerol-3-phosphate dehydrogenase 1 like	0.653248	0.369641	Both
Q8N6Q3	CD177	CD177 molecule	-1.67877	0.113633	Both
Q8WUM4	PDCD6IP	programmed cell death 6 interacting protein	-5.5013	1.58679e-05	Both
Q92597	NDRG1	N-myc downstream regulated 1	-2.16165	0.103067	Both
Q92930	RAB8B	RAB8B, member RAS oncogene family	-1.90738	0.107517	Both
Q93077	H2AC6	H2A clustered histone 6	0.935048	0.4625	Both
Q96DG6	CMBL	carboxymethylenebutenolidase homolog	-1.47561	0.179208	Both
Q96KK5	H2AC12	H2A clustered histone 12	3.16509	0.0177341	Both
Q96PD5	PGLYRP2	peptidoglycan recognition protein 2	6.49527	3.93337e-07	Both
Q96QK1	VPS35	VPS35 retromer complex component	2.40086	0.0176531	Both
Q99536	VAT1	vesicle amine transport 1	1.45032	0.23659	Both
Q99829	CPNE1	copine 1	0.185586	0.737158	Both
Q99832	CCT7	chaperonin containing TCP1 subunit 7	-0.298696	0.56374	Both
Q9BQE3	TUBA1C	tubulin alpha 1c	-0.392556	0.636071	Both
Q9BR76	CORO1B	coronin 1B	0.981039	0.369641	Both
Q9BUT1	BDH2	3-hydroxybutyrate dehydrogenase 2	-0.785166	0.369641	Both
Q9BZQ8	NIBAN1	niban apoptosis regulator 1	2.97677	0.015136	Both
Q9H299	SH3BGRL3	SH3 domain binding glutamate rich protein like 3	-0.756304	0.369641	Both
Q9H444	CHMP4B	charged multivesicular body protein 4B	-5.48879	1.42246e-06	Both
Q9H4G4	GLIPR2	GLI pathogenesis related 2	-2.6258	0.0312648	Both
Q9H4M9	EHD1	EH domain containing 1	-3.77182	0.00032045	Both
Q9HDC9	APMAP	adipocyte plasma membrane associated protein	0.00430141	0.993106	Both
Q9NQR4	NIT2	nitrilase family member 2	-0.0828152	0.918635	Both
Q9NRX4	PHPT1	phosphohistidine phosphatase 1	1.08058	0.369641	Both
Q9NZM1	MYOF	myoferlin	-1.74851	0.12993	Both
Q9P2B2	PTGFRN	prostaglandin F2 receptor inhibitor	3.1063	0.0024747	Both
Q9UBQ7	GRHPR	glyoxylate and hydroxypyruvate reductase	0.167575	0.821497	Both
Q9UBR2	CTSZ	cathepsin Z	0.0664538	0.94532	Both
Q9UHD8	SEPTIN9	septin 9	0.300539	0.604293	Both
Q9UL25	RAB21	RAB21, member RAS oncogene family	-0.213823	0.81088	Both
Q9Y2S2	CRYL1	crystallin lambda 1	-0.697395	0.369641	Both
Q9Y490	TLN1	talin 1	3.55449	0.00151218	Both
Q9Y696	CLIC4	chloride intracellular channel 4	-1.12397	0.369641	Both
