# Supplementary material for: Proteomic Profiling of Tissue Exosomes Indicates Continuous Release of Malignant Exosomes in Urinary Bladder Cancer Patients, Even with Pathologically Undetectable Tumour
Source: Cancers (Basel). 2021 Jun 29;13(13):3242. doi: 10.3390/cancers13133242 (PMC8267924; doi:10.3390/cancers13133242)
Supplement: Supplementary file 1 [file cancers-13-03242-s001.zip › Table S3.xlsx]

## Sheet: Table S2
Supplementary Table S3. Proteins and sample categories significantly correlating with the PCA performed on urine and tissue samples.
Dimension 1 (Origin)
Uniprotswissprot	Hgnc symbol	Wikigene description	Correlation	P value		Dimension	Category	Correlation	P value
Q9H6S3	EPS8L2	EPS8 like 2	0.955621	8.8632e-15		Dim.1	Origin	0.747284	6.15879e-09
P16444	DPEP1	dipeptidase 1	0.955058	1.03436e-14		Dim.2	Sex	0.193766	0.0215735
Q9Y5K6	CD2AP	CD2 associated protein	0.9486	5.34998e-14		Dim.2	Age	-0.394005	0.0419987
P30086	PEBP1	phosphatidylethanolamine binding protein 1	0.947783	6.4862e-14
Q15833	STXBP2	syntaxin binding protein 2	0.947094	7.61219e-14
Q12913	PTPRJ	protein tyrosine phosphatase receptor type J	0.947013	7.7575e-14
Q9NZZ3	CHMP5	charged multivesicular body protein 5	0.946653	8.42436e-14
P08473	MME	membrane metalloendopeptidase	0.946366	8.99514e-14
Q07075	ENPEP	glutamyl aminopeptidase	0.945226	1.16289e-13
Q12929	EPS8	epidermal growth factor receptor pathway substrate 8	0.943643	1.646e-13
Q8WV92	MITD1	microtubule interacting and trafficking domain containing 1	0.943375	1.74409e-13
P41181	AQP2	aquaporin 2	0.942725	2.00436e-13
P05062	ALDOB	aldolase, fructose-bisphosphate B	0.942655	2.03429e-13
Q13621	SLC12A1	solute carrier family 12 member 1	0.942612	2.05282e-13
O75351	VPS4B	vacuolar protein sorting 4 homolog B	0.942036	2.31868e-13
Q9NP79	VTA1	vesicle trafficking 1	0.940204	3.38722e-13
Q7LBR1	CHMP1B	charged multivesicular body protein 1B	0.939867	3.62652e-13
P08183	ABCB1	ATP binding cassette subfamily B member 1	0.939738	3.72235e-13
Q9NZH0	GPRC5B	G protein-coupled receptor class C group 5 member B	0.939418	3.97069e-13
Q9H223	EHD4	EH domain containing 4	0.938124	5.13482e-13
Q5VW32	BROX	BRO1 domain and CAAX motif containing	0.936038	7.68328e-13
Q9UN37	VPS4A	vacuolar protein sorting 4 homolog A	0.934867	9.57682e-13
O00592	PODXL	podocalyxin like	0.934831	9.64242e-13
Q9Y6W3	CAPN7	calpain 7	0.932469	1.48523e-12
Q9UBI6	GNG12	G protein subunit gamma 12	0.931314	1.82434e-12
Q96EY5	MVB12A	multivesicular body subunit 12A	0.930868	1.97338e-12
O43895	XPNPEP2	X-prolyl aminopeptidase 2	0.930704	2.0309e-12
Q96FN5	KIF12	kinesin family member 12	0.930622	2.06024e-12
O15484	CAPN5	calpain 5	0.929465	2.51717e-12
Q8TE68	EPS8L1	EPS8 like 1	0.928403	3.0166e-12
O43490	PROM1	prominin 1	0.927883	3.29289e-12
O43633	CHMP2A	charged multivesicular body protein 2A	0.927585	3.4613e-12
Q9UQB8	BAIAP2	BAR/IMD domain containing adaptor protein 2	0.927466	3.5307e-12
O60635	TSPAN1	tetraspanin 1	0.927433	3.55006e-12
Q9NQ84	GPRC5C	G protein-coupled receptor class C group 5 member C	0.925969	4.52067e-12
Q9UQN3	CHMP2B	charged multivesicular body protein 2B	0.925696	4.72627e-12
P35241	RDX	radixin	0.925521	4.86242e-12
O96009	NAPSA	napsin A aspartic peptidase	0.924323	5.89701e-12
O43451	MGAM	maltase-glucoamylase	0.922652	7.6772e-12
Q8N271	PROM2	prominin 2	0.921949	8.56303e-12
P53990	IST1	IST1 factor associated with ESCRT-III	0.921441	9.26059e-12
P98164	LRP2	LDL receptor related protein 2	0.920769	1.02625e-11
Q9UK41	VPS28	VPS28 subunit of ESCRT-I	0.918616	1.41796e-11
O15400	STX7	syntaxin 7	0.918473	1.44821e-11
Q9H2G2	SLK	STE20 like kinase	0.915922	2.09893e-11
Q9BW04	C1orf116	chromosome 1 open reading frame 116	0.91438	2.61177e-11
P01116	KRAS	KRAS proto-oncogene, GTPase	0.913869	2.80542e-11
O75955	FLOT1	flotillin 1	0.913062	3.13821e-11
Q9HD42	CHMP1A	charged multivesicular body protein 1A	0.912817	3.24615e-11
P31947	SFN	stratifin	0.912733	3.28425e-11
P15941	MUC1	mucin 1, cell surface associated	0.912512	3.38538e-11
Q9H444	CHMP4B	charged multivesicular body protein 4B	0.911594	3.8375e-11
O14745	SLC9A3R1	SLC9A3 regulator 1	0.909659	4.97724e-11
Q14254	FLOT2	flotillin 2	0.909558	5.04404e-11
O00526	UPK2	uroplakin 2	0.907804	6.35114e-11
O60494	CUBN	cubilin	0.905525	8.50959e-11
Q96KP4	CNDP2	carnosine dipeptidase 2	0.903417	1.10812e-10
P50395	GDI2	GDP dissociation inhibitor 2	0.902215	1.2849e-10
Q9H9H4	VPS37B	VPS37B subunit of ESCRT-I	0.900879	1.51106e-10
O75340	PDCD6	programmed cell death 6	0.90079	1.52736e-10
P62258	YWHAE	tyrosine 3-monooxygenase/tryptophan 5-monooxygenase activation protein epsilon	0.897713	2.19951e-10
P12821	ACE	angiotensin I converting enzyme	0.897535	2.24566e-10
P29972	AQP1	aquaporin 1 (Colton blood group)	0.895751	2.75872e-10
O43707	ACTN4	actinin alpha 4	0.892417	4.01382e-10
O00560	SDCBP	syndecan binding protein	0.888823	5.932e-10
Q93088	BHMT	betaine--homocysteine S-methyltransferase	0.887727	6.66519e-10
P19440	GGT1	gamma-glutamyltransferase 1	0.88735	6.93565e-10
O75131	CPNE3	copine 3	0.879269	1.57571e-09
P40121	CAPG	capping actin protein, gelsolin like	0.877705	1.83464e-09
P12931	SRC	SRC proto-oncogene, non-receptor tyrosine kinase	0.876445	2.07072e-09
P62158	NA	NA	0.875425	2.28175e-09
Q9UNF0	PACSIN2	protein kinase C and casein kinase substrate in neurons 2	0.875126	2.34725e-09
P22748	CA4	carbonic anhydrase 4	0.871406	3.31736e-09
Q5T2W1	PDZK1	PDZ domain containing 1	0.866191	5.29428e-09
P11279	LAMP1	lysosomal associated membrane protein 1	0.861654	7.82902e-09
Q9NP85	NPHS2	NPHS2 stomatin family member, podocin	0.860834	8.38977e-09
P07911	UMOD	uromodulin	0.860588	8.56522e-09
Q96A22	C11orf52	chromosome 11 open reading frame 52	0.858935	9.83253e-09
A5D8V6	VPS37C	VPS37C subunit of ESCRT-I	0.858093	1.05414e-08
O14773	TPP1	tripeptidyl peptidase 1	0.853409	1.54043e-08
Q9Y287	ITM2B	integral membrane protein 2B	0.852451	1.66197e-08
P09543	CNP	2',3'-cyclic nucleotide 3' phosphodiesterase	0.85234	1.67663e-08
Q9UHR4	BAIAP2L1	BAR/IMD domain containing adaptor protein 2 like 1	0.845295	2.88428e-08
P27105	STOM	stomatin	0.843448	3.31046e-08
Q9UBV8	PEF1	penta-EF-hand domain containing 1	0.841306	3.87551e-08
Q92817	EVPL	envoplakin	0.840641	4.06817e-08
Q9BUL8	PDCD10	programmed cell death 10	0.840312	4.16638e-08
Q99816	TSG101	tumor susceptibility 101	0.839993	4.26388e-08
P27487	DPP4	dipeptidyl peptidase 4	0.837139	5.23215e-08
O94832	MYO1D	myosin ID	0.834876	6.13726e-08
Q6UX06	OLFM4	olfactomedin 4	0.834054	6.49963e-08
Q9H0E2	TOLLIP	toll interacting protein	0.830143	8.50342e-08
P38606	ATP6V1A	ATPase H+ transporting V1 subunit A	0.829847	8.67585e-08
Q8N5I2	ARRDC1	arrestin domain containing 1	0.826178	1.10906e-07
O00322	UPK1A	uroplakin 1A	0.826162	1.11024e-07
P84095	RHOG	ras homolog family member G	0.825392	1.16809e-07
Q9H2K8	TAOK3	TAO kinase 3	0.824548	1.23466e-07
P08754	GNAI3	G protein subunit alpha i3	0.821585	1.49636e-07
P08195	SLC3A2	solute carrier family 3 member 2	0.81995	1.66131e-07
P07947	YES1	YES proto-oncogene 1, Src family tyrosine kinase	0.818363	1.83707e-07
P47755	CAPZA2	capping actin protein of muscle Z-line subunit alpha 2	0.817535	1.93524e-07
P08174	CD55	CD55 molecule (Cromer blood group)	0.814188	2.38239e-07
P29992	GNA11	G protein subunit alpha 11	0.813905	2.42414e-07
P51149	RAB7A	RAB7A, member RAS oncogene family	0.81373	2.45033e-07
P29401	TKT	transketolase	0.812319	2.67083e-07
O15162	PLSCR1	phospholipid scramblase 1	0.812099	2.70667e-07
Q86XT2	VPS37D	VPS37D subunit of ESCRT-I	0.811042	2.88561e-07
P54289	CACNA2D1	calcium voltage-gated channel auxiliary subunit alpha2delta 1	0.81085	2.91925e-07
P55017	SLC12A3	solute carrier family 12 member 3	0.810519	2.97804e-07
P01133	EGF	epidermal growth factor	0.810198	3.03603e-07
Q8WUM4	PDCD6IP	programmed cell death 6 interacting protein	0.808738	3.31298e-07
Q13113	PDZK1IP1	PDZK1 interacting protein 1	0.807527	3.5599e-07
P20339	RAB5A	RAB5A, member RAS oncogene family	0.804427	4.26912e-07
Q96FZ7	CHMP6	charged multivesicular body protein 6	0.804321	4.29565e-07
Q3LXA3	TKFC	triokinase and FMN cyclase	0.803072	4.61761e-07
P00441	SOD1	superoxide dismutase 1	0.803057	4.62147e-07
Q92485	SMPDL3B	sphingomyelin phosphodiesterase acid like 3B	0.802037	4.90069e-07
P50148	GNAQ	G protein subunit alpha q	0.800996	5.20097e-07
P13473	LAMP2	lysosomal associated membrane protein 2	0.800344	5.39739e-07
O00194	RAB27B	RAB27B, member RAS oncogene family	0.799824	5.55898e-07
P17931	LGALS3	galectin 3	0.799078	5.79845e-07
Q9Y6E0	STK24	serine/threonine kinase 24	0.798433	6.01264e-07
Q9C0H2	TTYH3	tweety family member 3	0.797898	6.19589e-07
Q13277	STX3	syntaxin 3	0.797586	6.30517e-07
Q8IZP0	ABI1	abl interactor 1	0.796759	6.60281e-07
O60437	PPL	periplakin	0.794849	7.33951e-07
P17927	CR1	complement C3b/C4b receptor 1 (Knops blood group)	0.794359	7.53994e-07
P15144	ANPEP	alanyl aminopeptidase, membrane	0.794354	7.54229e-07
P63092	GNAS	GNAS complex locus	0.79045	9.32563e-07
Q9BY43	CHMP4A	charged multivesicular body protein 4A	0.790299	9.40142e-07
Q08380	LGALS3BP	galectin 3 binding protein	0.789567	9.7778e-07
P15313	ATP6V1B1	ATPase H+ transporting V1 subunit B1	0.788437	1.03863e-06
Q9UKS6	PACSIN3	protein kinase C and casein kinase substrate in neurons 3	0.78794	1.06642e-06
P51153	RAB13	RAB13, member RAS oncogene family	0.786693	1.13913e-06
P01833	PIGR	polymeric immunoglobulin receptor	0.785751	1.19705e-06
P46940	IQGAP1	IQ motif containing GTPase activating protein 1	0.785365	1.2215e-06
Q16827	PTPRO	protein tyrosine phosphatase receptor type O	0.785267	1.22776e-06
Q96CF2	CHMP4C	charged multivesicular body protein 4C	0.784494	1.27835e-06
Q15599	SLC9A3R2	SLC9A3 regulator 2	0.783691	1.33289e-06
P14384	CPM	carboxypeptidase M	0.781479	1.49409e-06
P14550	AKR1A1	aldo-keto reductase family 1 member A1	0.781423	1.49842e-06
P07948	LYN	LYN proto-oncogene, Src family tyrosine kinase	0.780088	1.60429e-06
P15311	EZR	ezrin	0.779995	1.61192e-06
Q4KMQ2	ANO6	anoctamin 6	0.778614	1.72897e-06
O14672	ADAM10	ADAM metallopeptidase domain 10	0.778363	1.75101e-06
P00338	LDHA	lactate dehydrogenase A	0.777856	1.79635e-06
P40925	MDH1	malate dehydrogenase 1	0.77783	1.79877e-06
P04216	THY1	Thy-1 cell surface antigen	0.777348	1.84293e-06
P00918	CA2	carbonic anhydrase 2	0.773417	2.24103e-06
Q9BYF1	ACE2	angiotensin I converting enzyme 2	0.773314	2.25241e-06
O15393	TMPRSS2	transmembrane serine protease 2	0.772847	2.30475e-06
Q96RF0	SNX18	sorting nexin 18	0.772654	2.32672e-06
P30041	PRDX6	peroxiredoxin 6	0.770282	2.61221e-06
P06703	S100A6	S100 calcium binding protein A6	0.770145	2.62961e-06
Q16651	PRSS8	serine protease 8	0.768633	2.82877e-06
P61204	ARF3	ADP ribosylation factor 3	0.767758	2.95019e-06
Q9H4M9	EHD1	EH domain containing 1	0.766598	3.11827e-06
P50895	BCAM	basal cell adhesion molecule (Lutheran blood group)	0.764775	3.39988e-06
P62745	RHOB	ras homolog family member B	0.763949	3.53477e-06
Q8NI35	PATJ	PATJ crumbs cell polarity complex component	0.759222	4.40365e-06
P00966	ASS1	argininosuccinate synthase 1	0.755784	5.15113e-06
Q8NFJ5	GPRC5A	G protein-coupled receptor class C group 5 member A	0.754692	5.41128e-06
P15328	FOLR1	folate receptor alpha	0.752982	5.84255e-06
P20073	ANXA7	annexin A7	0.750876	6.41543e-06
P06744	GPI	glucose-6-phosphate isomerase	0.748896	6.99985e-06
P51178	PLCD1	phospholipase C delta 1	0.748287	7.18883e-06
P32119	PRDX2	peroxiredoxin 2	0.7468	7.6695e-06
Q00796	SORD	sorbitol dehydrogenase	0.746074	7.91474e-06
P05023	ATP1A1	ATPase Na+/K+ transporting subunit alpha 1	0.74115	9.77008e-06
P0CG48	UBC	ubiquitin C	0.740918	9.86659e-06
Q8WW52	FAM151A	family with sequence similarity 151 member A	0.740547	1.00221e-05
O00187	MASP2	mannan binding lectin serine peptidase 2	0.738213	1.10534e-05
P08582	MELTF	melanotransferrin	0.735898	1.21693e-05
Q8IYJ3	SYTL1	synaptotagmin like 1	0.7348	1.27324e-05
Q8IWA5	SLC44A2	solute carrier family 44 member 2	0.733426	1.34704e-05
P04080	CSTB	cystatin B	0.733155	1.36203e-05
P30044	PRDX5	peroxiredoxin 5	0.732206	1.41575e-05
P21796	VDAC1	voltage dependent anion channel 1	0.729215	1.59757e-05
P50995	ANXA11	annexin A11	0.726226	1.79984e-05
O75264	SMIM24	small integral membrane protein 24	0.724966	1.8917e-05
Q9UI12	ATP6V1H	ATPase H+ transporting V1 subunit H	0.724763	1.90691e-05
Q6P1N0	CC2D1A	coiled-coil and C2 domain containing 1A	0.721295	2.18375e-05
Q695T7	SLC6A19	solute carrier family 6 member 19	0.718753	2.40887e-05
P63096	GNAI1	G protein subunit alpha i1	0.717585	2.51905e-05
P17174	GOT1	glutamic-oxaloacetic transaminase 1	0.717196	2.55673e-05
Q99497	PARK7	Parkinsonism associated deglycase	0.716731	2.60243e-05
Q8IY95	TMEM192	transmembrane protein 192	0.715768	2.69948e-05
P50502	ST13	ST13 Hsp70 interacting protein	0.715477	2.72936e-05
P21281	ATP6V1B2	ATPase H+ transporting V1 subunit B2	0.715131	2.76538e-05
P00390	GSR	glutathione-disulfide reductase	0.71338	2.95389e-05
Q03154	ACY1	aminoacylase 1	0.713299	2.96288e-05
Q13228	SELENBP1	selenium binding protein 1	0.712665	3.03412e-05
P61020	RAB5B	RAB5B, member RAS oncogene family	0.712118	3.09689e-05
P07108	DBI	diazepam binding inhibitor, acyl-CoA binding protein	0.710765	3.25696e-05
P21964	COMT	catechol-O-methyltransferase	0.710035	3.3463e-05
Q15286	RAB35	RAB35, member RAS oncogene family	0.709888	3.36459e-05
P26038	MSN	moesin	0.708345	3.5616e-05
Q96J02	ITCH	itchy E3 ubiquitin protein ligase	0.707598	3.66064e-05
O00161	SNAP23	synaptosome associated protein 23	0.706493	3.81165e-05
P52209	PGD	phosphogluconate dehydrogenase	0.706182	3.85521e-05
P09467	FBP1	fructose-bisphosphatase 1	0.705376	3.96986e-05
Q86YQ8	CPNE8	copine 8	0.703399	4.26439e-05
P11234	RALB	RAS like proto-oncogene B	0.702915	4.3393e-05
Q9UHI7	SLC23A1	solute carrier family 23 member 1	0.701491	4.56672e-05
O43795	MYO1B	myosin IB	0.700921	4.66072e-05
P28838	LAP3	leucine aminopeptidase 3	0.700695	4.69843e-05
Q7Z4W1	DCXR	dicarbonyl and L-xylulose reductase	0.699973	4.82081e-05
Q9UM54	MYO6	myosin VI	0.696047	5.5368e-05
Q9Y3E7	CHMP3	charged multivesicular body protein 3	0.695932	5.55915e-05
O95336	PGLS	6-phosphogluconolactonase	0.695652	5.61386e-05
O94760	DDAH1	dimethylarginine dimethylaminohydrolase 1	0.692878	6.18209e-05
O75348	ATP6V1G1	ATPase H+ transporting V1 subunit G1	0.690909	6.6158e-05
Q8NFU3	TSTD1	thiosulfate sulfurtransferase like domain containing 1	0.690432	6.72501e-05
Q8N392	ARHGAP18	Rho GTPase activating protein 18	0.690235	6.77044e-05
Q96IU4	ABHD14B	abhydrolase domain containing 14B	0.689556	6.92933e-05
P08134	RHOC	ras homolog family member C	0.689532	6.93492e-05
Q04760	GLO1	glyoxalase I	0.689161	7.02338e-05
Q7L7X3	TAOK1	TAO kinase 1	0.68854	7.17341e-05
O95630	STAMBP	STAM binding protein	0.687323	7.47553e-05
Q9HBG4	ATP6V0A4	ATPase H+ transporting V0 subunit a4	0.686589	7.66322e-05
P21926	CD9	CD9 molecule	0.686438	7.70246e-05
Q6UXI9	NPNT	nephronectin	0.684017	8.35438e-05
P05026	ATP1B1	ATPase Na+/K+ transporting subunit beta 1	0.681603	9.05244e-05
P08263	GSTA1	glutathione S-transferase alpha 1	0.681303	9.14254e-05
P52565	ARHGDIA	Rho GDP dissociation inhibitor alpha	0.677669	0.000103011
O75936	BBOX1	gamma-butyrobetaine hydroxylase 1	0.676831	0.000105862
O95716	RAB3D	RAB3D, member RAS oncogene family	0.676542	0.000106858
P30085	CMPK1	cytidine/uridine monophosphate kinase 1	0.676318	0.000107637
P07288	KLK3	kallikrein related peptidase 3	0.675553	0.000110341
Q9H0W9	C11orf54	chromosome 11 open reading frame 54	0.675081	0.000112034
P33176	KIF5B	kinesin family member 5B	0.672405	0.000122091
P61006	RAB8A	RAB8A, member RAS oncogene family	0.672337	0.00012236
Q8IX04	UEVLD	UEV and lactate/malate dehyrogenase domains	0.671377	0.000126163
Q8WTX9	ZDHHC1	zinc finger DHHC-type containing 1	0.670033	0.000131665
P09327	VIL1	villin 1	0.668022	0.000140298
P30626	SRI	sorcin	0.667614	0.000142103
Q6ZQN7	SLCO4C1	solute carrier organic anion transporter family member 4C1	0.666467	0.000147307
P20711	DDC	dopa decarboxylase	0.663877	0.000159673
Q8WWT9	SLC13A3	solute carrier family 13 member 3	0.661559	0.000171501
P98172	EFNB1	ephrin B1	0.660051	0.000179609
P31639	SLC5A2	solute carrier family 5 member 2	0.658733	0.000186969
Q9BRK3	MXRA8	matrix remodeling associated 8	0.65662	0.000199321
P34896	SHMT1	serine hydroxymethyltransferase 1	0.655111	0.00020858
Q14108	SCARB2	scavenger receptor class B member 2	0.654839	0.000210289
Q12907	LMAN2	lectin, mannose binding 2	0.653665	0.000217804
P31946	YWHAB	tyrosine 3-monooxygenase/tryptophan 5-monooxygenase activation protein beta	0.653483	0.00021899
Q969P0	IGSF8	immunoglobulin superfamily member 8	0.652862	0.000223074
P01591	JCHAIN	joining chain of multimeric IgA and IgM	0.648427	0.000254285
P54793	ARSF	arylsulfatase F	0.647675	0.00025994
Q9UBP0	SPAST	spastin	0.64668	0.000267593
P35080	PFN2	profilin 2	0.64596	0.00027325
O75841	UPK1B	uroplakin 1B	0.644315	0.00028658
P42685	FRK	fyn related Src family tyrosine kinase	0.643967	0.00028947
P80723	BASP1	brain abundant membrane attached signal protein 1	0.642339	0.00030334
P43353	ALDH3B1	aldehyde dehydrogenase 3 family member B1	0.641189	0.00031349
P22732	SLC2A5	solute carrier family 2 member 5	0.638842	0.000335121
O00401	WASL	WASP like actin nucleation promoting factor	0.638378	0.000339554
Q05655	PRKCD	protein kinase C delta	0.635797	0.000365137
P11233	RALA	RAS like proto-oncogene A	0.634277	0.00038098
Q14247	CTTN	cortactin	0.632642	0.00039869
P13987	CD59	CD59 molecule (CD59 blood group)	0.632137	0.000404304
P62070	RRAS2	RAS related 2	0.631578	0.000410602
P07195	LDHB	lactate dehydrogenase B	0.631495	0.000411542
Q9NV96	TMEM30A	transmembrane protein 30A	0.630447	0.000423605
O95398	RAPGEF3	Rap guanine nucleotide exchange factor 3	0.629241	0.00043786
P16422	EPCAM	epithelial cell adhesion molecule	0.628768	0.000443565
P48509	CD151	CD151 molecule (Raph blood group)	0.628419	0.000447812
Q93050	ATP6V0A1	ATPase H+ transporting V0 subunit a1	0.626005	0.00047821
Q96K21	ZFYVE19	zinc finger FYVE-type containing 19	0.624767	0.000494478
Q99835	SMO	smoothened, frizzled class receptor	0.624748	0.000494737
A0PJK1	SLC5A10	solute carrier family 5 member 10	0.624348	0.000500103
Q8TAD7	C12orf75	chromosome 12 open reading frame 75	0.623364	0.000513515
Q7L9L4	MOB1B	MOB kinase activator 1B	0.623363	0.000513526
P07148	FABP1	fatty acid binding protein 1	0.623347	0.000513739
Q9NXU5	ARL15	ADP ribosylation factor like GTPase 15	0.62332	0.000514124
O60658	PDE8A	phosphodiesterase 8A	0.623305	0.00051433
O75368	SH3BGRL	SH3 domain binding glutamate rich protein like	0.623256	0.000515002
O60361	NA	NA	0.623211	0.000515618
P09936	UCHL1	ubiquitin C-terminal hydrolase L1	0.623109	0.000517034
P21695	GPD1	glycerol-3-phosphate dehydrogenase 1	0.623095	0.00051723
P36405	ARL3	ADP ribosylation factor like GTPase 3	0.62306	0.000517714
Q8N3R9	MPP5	membrane palmitoylated protein 5	0.623015	0.000518347
P31689	DNAJA1	DnaJ heat shock protein family (Hsp40) member A1	0.622869	0.000520376
P36543	ATP6V1E1	ATPase H+ transporting V1 subunit E1	0.62272	0.00052246
Q4U2R8	SLC22A6	solute carrier family 22 member 6	0.622656	0.000523356
P30039	PBLD	phenazine biosynthesis like protein domain containing	0.622648	0.000523466
O95497	VNN1	vanin 1	0.622618	0.000523886
P05413	FABP3	fatty acid binding protein 3	0.622517	0.000525304
Q9H190	SDCBP2	syndecan binding protein 2	0.622005	0.000532549
Q9H7P6	MVB12B	multivesicular body subunit 12B	0.62148	0.000540064
Q6ZS17	RIPOR1	RHO family interacting cell polarization regulator 1	0.621369	0.000541667
Q8N4C8	MINK1	misshapen like kinase 1	0.621308	0.000542545
Q7L5L3	GDPD3	glycerophosphodiester phosphodiesterase domain containing 3	0.620942	0.000547858
Q9Y617	PSAT1	phosphoserine aminotransferase 1	0.620214	0.000558581
P60174	TPI1	triosephosphate isomerase 1	0.620005	0.000561688
Q15185	PTGES3	prostaglandin E synthase 3	0.618639	0.000582377
Q9BZV1	UBXN6	UBX domain protein 6	0.618317	0.000587354
Q9NZV1	CRIM1	cysteine rich transmembrane BMP regulator 1	0.617961	0.000592897
Q9Y6R1	SLC4A4	solute carrier family 4 member 4	0.617562	0.000599152
Q3SXY8	ARL13B	ADP ribosylation factor like GTPase 13B	0.617525	0.000599742
P50053	KHK	ketohexokinase	0.616945	0.000608949
Q92597	NDRG1	N-myc downstream regulated 1	0.616049	0.000623437
Q53GD3	SLC44A4	solute carrier family 44 member 4	0.615093	0.000639227
Q13938	CAPS	calcyphosine	0.615035	0.000640184
P60953	CDC42	cell division cycle 42	0.61478	0.000644456
Q9UGT4	SUSD2	sushi domain containing 2	0.614159	0.00065498
P12429	ANXA3	annexin A3	0.613583	0.000664861
P62330	ARF6	ADP ribosylation factor 6	0.612025	0.000692248
P10599	TXN	thioredoxin	0.611229	0.000706611
P47756	CAPZB	capping actin protein of muscle Z-line subunit beta	0.609575	0.000737294
Q7Z2W4	ZC3HAV1	zinc finger CCCH-type containing, antiviral 1	0.608565	0.000756611
Q16775	HAGH	hydroxyacylglutathione hydrolase	0.608368	0.000760415
Q5IJ48	CRB2	crumbs cell polarity complex component 2	0.608356	0.000760655
P00352	ALDH1A1	aldehyde dehydrogenase 1 family member A1	0.604487	0.000839089
Q8N357	SLC35F6	solute carrier family 35 member F6	0.604398	0.000840963
P26006	ITGA3	integrin subunit alpha 3	0.603805	0.000853614
P05981	HPN	hepsin	0.59606	0.00103464
O75347	TBCA	tubulin folding cofactor A	0.593598	0.00109876
Q9H4G4	GLIPR2	GLI pathogenesis related 2	0.590567	0.00118238
Q10588	BST1	bone marrow stromal cell antigen 1	0.584946	0.00135218
O43653	PSCA	prostate stem cell antigen	0.584388	0.00137009
Q14344	GNA13	G protein subunit alpha 13	0.583753	0.0013908
Q9NQA5	TRPV5	transient receptor potential cation channel subfamily V member 5	0.57804	0.00158927
P15428	HPGD	15-hydroxyprostaglandin dehydrogenase	0.576946	0.00162994
P13861	PRKAR2A	protein kinase cAMP-dependent type II regulatory subunit alpha	0.572401	0.00180866
P51148	RAB5C	RAB5C, member RAS oncogene family	0.570191	0.00190151
Q96TA1	NIBAN2	niban apoptosis regulator 2	0.56665	0.00205882
Q9H0U4	RAB1B	RAB1B, member RAS oncogene family	0.559204	0.0024265
P07384	CAPN1	calpain 1	0.558324	0.00247346
P07602	PSAP	prosaposin	0.550404	0.00293239
P01834	NA	NA	0.54874	0.00303754
P01111	NRAS	NRAS proto-oncogene, GTPase	0.546411	0.00319016
Q8N6Q3	CD177	CD177 molecule	0.542564	0.00345657
P01779	NA	NA	0.542055	0.00349317
P51159	RAB27A	RAB27A, member RAS oncogene family	0.540481	0.00360851
P05937	CALB1	calbindin 1	0.538813	0.00373439
Q96LD4	TRIM47	tripartite motif containing 47	0.537338	0.00384871
Q92930	RAB8B	RAB8B, member RAS oncogene family	0.535911	0.00396209
Q06830	PRDX1	peroxiredoxin 1	0.530292	0.00443693
Q04609	FOLH1	folate hydrolase 1	0.530179	0.00444691
P16870	CPE	carboxypeptidase E	0.529948	0.00446745
P54652	HSPA2	heat shock protein family A (Hsp70) member 2	0.526314	0.0048015
Q9NUP9	LIN7C	lin-7 homolog C, crumbs cell polarity complex component	0.525567	0.0048727
P61421	ATP6V0D1	ATPase H+ transporting V0 subunit d1	0.524672	0.00495929
Q13510	ASAH1	N-acylsphingosine amidohydrolase 1	0.521268	0.0053003
Q9Y2S2	CRYL1	crystallin lambda 1	0.521184	0.00530895
Q9H3R2	MUC13	mucin 13, cell surface associated	0.520913	0.00533698
P80297	MT1X	metallothionein 1X	0.520175	0.00541396
P04275	VWF	von Willebrand factor	0.519886	0.00544437
O43511	SLC26A4	solute carrier family 26 member 4	0.519794	0.00545409
Q99961	SH3GL1	SH3 domain containing GRB2 like 1, endophilin A2	0.519213	0.00551568
Q9NZM1	MYOF	myoferlin	0.519071	0.00553082
Q12765	SCRN1	secernin 1	0.518104	0.00563498
P62834	RAP1A	RAP1A, member of RAS oncogene family	0.517641	0.00568531
P13640	MT1G	metallothionein 1G	0.517531	0.00569738
Q99571	P2RX4	purinergic receptor P2X 4	0.517202	0.00573351
P30046	DDT	D-dopachrome tautomerase	0.516563	0.00580429
P17342	NPR3	natriuretic peptide receptor 3	0.516241	0.00584022
P31150	GDI1	GDP dissociation inhibitor 1	0.516198	0.00584502
P48637	GSS	glutathione synthetase	0.516194	0.00584543
P68402	PAFAH1B2	platelet activating factor acetylhydrolase 1b catalytic subunit 2	0.514026	0.00609248
P63027	VAMP2	vesicle associated membrane protein 2	0.512774	0.00623907
P78417	GSTO1	glutathione S-transferase omega 1	0.511579	0.00638178
Q96NY7	CLIC6	chloride intracellular channel 6	0.511567	0.00638319
P13489	RNH1	ribonuclease/angiogenin inhibitor 1	0.51149	0.00639246
P06733	ENO1	enolase 1	0.51144	0.00639845
Q9BWD1	ACAT2	acetyl-CoA acetyltransferase 2	0.511176	0.00643043
P19827	ITIH1	inter-alpha-trypsin inhibitor heavy chain 1	0.51068	0.0064908
P09960	LTA4H	leukotriene A4 hydrolase	0.510667	0.00649248
Q96DG6	CMBL	carboxymethylenebutenolidase homolog	0.509863	0.00659141
Q9NR45	NANS	N-acetylneuraminate synthase	0.509742	0.00660638
P35237	SERPINB6	serpin family B member 6	0.509697	0.00661205
P13796	LCP1	lymphocyte cytosolic protein 1	0.509519	0.00663415
O75110	ATP9A	ATPase phospholipid transporting 9A (putative)	0.508523	0.00675918
P20337	RAB3B	RAB3B, member RAS oncogene family	0.508152	0.00680625
Q687X5	STEAP4	STEAP4 metalloreductase	0.506811	0.00697883
Q7Z404	TMC4	transmembrane channel like 4	0.506581	0.00700871
P28907	CD38	CD38 molecule	0.505851	0.0071045
Q6IWH7	ANO7	anoctamin 7	0.505694	0.00712528
P61981	YWHAG	tyrosine 3-monooxygenase/tryptophan 5-monooxygenase activation protein gamma	0.505321	0.00717469
Q9H4A4	RNPEP	arginyl aminopeptidase	0.50506	0.0072095
Q14914	PTGR1	prostaglandin reductase 1	0.503282	0.00745033
Q9Y3R5	DOP1B	DOP1 leucine zipper like protein B	0.501576	0.00768785
P52788	SMS	spermine synthase	0.501458	0.00770442
Q9NQX5	NPDC1	neural proliferation, differentiation and control 1	0.501128	0.00775115
Q8N9U0	TC2N	tandem C2 domains, nuclear	0.499126	0.0080399
P01876	IGHA1	NA	0.498018	0.00820339
P01008	SERPINC1	serpin family C member 1	0.496573	0.00842108
Q96C24	SYTL4	synaptotagmin like 4	0.496136	0.00848782
P08118	MSMB	microseminoprotein beta	0.495469	0.00859044
Q9Y5S2	CDC42BPB	CDC42 binding protein kinase beta	0.49308	0.00896696
O95394	PGM3	phosphoglucomutase 3	0.491925	0.00915398
P05106	ITGB3	integrin subunit beta 3	0.490564	0.00937841
Q99102	MUC4	mucin 4, cell surface associated	0.489398	0.00957424
Q12805	EFEMP1	EGF containing fibulin extracellular matrix protein 1	0.486966	0.009994
O14908	GIPC1	GIPC PDZ domain containing family member 1	0.486024	0.0101607
Q9BV36	MLPH	melanophilin	0.484318	0.0104683
P04114	APOB	apolipoprotein B	0.483906	0.0105437
P62937	PPIA	peptidylprolyl isomerase A	0.48254	0.0107971
Q15365	PCBP1	poly(rC) binding protein 1	0.480565	0.0111726
O43291	SPINT2	serine peptidase inhibitor, Kunitz type 2	0.480074	0.0112675
Q9H3G5	CPVL	carboxypeptidase vitellogenic like	0.479614	0.0113571
P67936	TPM4	tropomyosin 4	0.479294	0.0114199
O00159	MYO1C	myosin IC	0.479214	0.0114356
Q9BUT1	BDH2	3-hydroxybutyrate dehydrogenase 2	0.478837	0.0115099
Q8TCC7	SLC22A8	solute carrier family 22 member 8	0.478564	0.0115639
P45880	VDAC2	voltage dependent anion channel 2	0.477554	0.0117657
P06756	ITGAV	integrin subunit alpha V	0.477267	0.0118236
Q15847	ADIRF	adipogenesis regulatory factor	0.476521	0.0119753
P06702	S100A9	S100 calcium binding protein A9	0.475114	0.0122655
Q9HCY8	S100A14	S100 calcium binding protein A14	0.474811	0.0123288
Q10589	BST2	bone marrow stromal cell antigen 2	0.474638	0.012365
Q9Y6W5	WASF2	WASP family member 2	0.474432	0.0124083
O43866	CD5L	CD5 molecule like	0.473815	0.0125387
Q6IAA8	LAMTOR1	late endosomal/lysosomal adaptor, MAPK and MTOR activator 1	0.473085	0.0126943
O75874	IDH1	isocitrate dehydrogenase (NADP(+)) 1	0.467429	0.0139559
P63218	GNG5	G protein subunit gamma 5	0.466947	0.0140681
P52943	CRIP2	cysteine rich protein 2	0.466835	0.0140942
P35613	BSG	basigin (Ok blood group)	0.466694	0.0141274
P52566	ARHGDIB	Rho GDP dissociation inhibitor beta	0.46581	0.0143357
P05109	S100A8	S100 calcium binding protein A8	0.463925	0.0147886
P16278	GLB1	galactosidase beta 1	0.463398	0.0149172
Q9NS93	TM7SF3	transmembrane 7 superfamily member 3	0.462324	0.0151821
P05154	SERPINA5	serpin family A member 5	0.462204	0.015212
O00468	AGRN	agrin	0.462132	0.01523
Q14847	LASP1	LIM and SH3 protein 1	0.461561	0.015373
O75363	BCAS1	brain enriched myelin associated protein 1	0.459467	0.0159064
P02747	C1QC	complement C1q C chain	0.458058	0.0162739
P11274	BCR	BCR activator of RhoGEF and GTPase	0.457889	0.0163184
P23528	CFL1	cofilin 1	0.457597	0.0163956
P62993	GRB2	growth factor receptor bound protein 2	0.455222	0.017035
P17252	PRKCA	protein kinase C alpha	0.454068	0.0173529
Q13563	PKD2	polycystin 2, transient receptor potential cation channel	0.453011	0.0176482
P04040	CAT	catalase	0.447733	0.0191859
P25815	S100P	S100 calcium binding protein P	0.445124	0.0199859
P42330	AKR1C3	aldo-keto reductase family 1 member C3	0.442963	0.0206688
P37802	TAGLN2	transgelin 2	0.442693	0.0207553
P54920	NAPA	NSF attachment protein alpha	0.440443	0.0214893
P82980	RBP5	retinol binding protein 5	0.439498	0.0218034
P61088	UBE2N	ubiquitin conjugating enzyme E2 N	0.439167	0.0219145
P0CG06	NA	NA	0.438685	0.0220769
Q9UBD6	RHCG	Rh family C glycoprotein	0.43798	0.0223164
P00734	F2	coagulation factor II, thrombin	0.43764	0.0224325
O15031	PLXNB2	plexin B2	0.432884	0.0241106
P26012	ITGB8	integrin subunit beta 8	0.432688	0.0241819
P98161	PKD1	polycystin 1, transient receptor potential channel interacting	0.432688	0.0241819
Q15274	QPRT	quinolinate phosphoribosyltransferase	0.432688	0.0241819
O15244	SLC22A2	solute carrier family 22 member 2	0.432688	0.0241819
P49221	TGM4	transglutaminase 4	0.432688	0.0241819
P61457	PCBD1	pterin-4 alpha-carbinolamine dehydratase 1	0.432688	0.0241819
Q14118	DAG1	dystroglycan 1	0.432688	0.0241819
Q9BW30	TPPP3	tubulin polymerization promoting protein family member 3	0.432688	0.0241819
Q9H2M3	BHMT2	betaine--homocysteine S-methyltransferase 2	0.432688	0.0241819
O94856	NFASC	neurofascin	0.432688	0.0241819
O95154	AKR7A3	aldo-keto reductase family 7 member A3	0.432688	0.0241819
P21283	ATP6V1C1	ATPase H+ transporting V1 subunit C1	0.432688	0.0241819
Q03167	TGFBR3	transforming growth factor beta receptor 3	0.432688	0.0241819
Q13018	PLA2R1	phospholipase A2 receptor 1	0.432688	0.0241819
Q15181	PPA1	inorganic pyrophosphatase 1	0.432688	0.0241819
Q9NP72	RAB18	RAB18, member RAS oncogene family	0.432688	0.0241819
Q9NRM0	SLC2A9	solute carrier family 2 member 9	0.432688	0.0241819
O60749	SNX2	sorting nexin 2	0.432688	0.0241819
P08F94	PKHD1	PKHD1 ciliary IPT domain containing fibrocystin/polyductin	0.432688	0.0241819
P35558	PCK1	phosphoenolpyruvate carboxykinase 1	0.432688	0.0241819
P41743	PRKCI	protein kinase C iota	0.432688	0.0241819
P46108	CRK	CRK proto-oncogene, adaptor protein	0.432688	0.0241819
P78369	CLDN10	claudin 10	0.432688	0.0241819
Q14117	DPYS	dihydropyrimidinase	0.432688	0.0241819
Q8TF65	GIPC2	GIPC PDZ domain containing family member 2	0.432688	0.0241819
Q92630	DYRK2	dual specificity tyrosine phosphorylation regulated kinase 2	0.432688	0.0241819
Q99653	CHP1	calcineurin like EF-hand protein 1	0.432688	0.0241819
O60500	NPHS1	NPHS1 adhesion molecule, nephrin	0.432688	0.0241819
P24666	ACP1	acid phosphatase 1	0.432688	0.0241819
P30492	NA	NA	0.432688	0.0241819
Q13057	COASY	Coenzyme A synthase	0.432688	0.0241819
Q13131	PRKAA1	protein kinase AMP-activated catalytic subunit alpha 1	0.432688	0.0241819
Q9BRA2	TXNDC17	thioredoxin domain containing 17	0.432688	0.0241819
O43280	TREH	trehalase	0.432688	0.0241819
P09619	PDGFRB	platelet derived growth factor receptor beta	0.432688	0.0241819
P11597	CETP	cholesteryl ester transfer protein	0.432688	0.0241819
O76070	SNCG	synuclein gamma	0.432623	0.0242057
O60610	DIAPH1	diaphanous related formin 1	0.431762	0.0245209
Q9BUF7	CRB3	crumbs cell polarity complex component 3	0.431762	0.0245209
Q06124	PTPN11	protein tyrosine phosphatase non-receptor type 11	0.431762	0.0245209
Q96F07	CYFIP2	cytoplasmic FMR1 interacting protein 2	0.431762	0.0245209
Q9BRG1	VPS25	vacuolar protein sorting 25 homolog	0.431762	0.0245209
Q9H201	EPN3	epsin 3	0.431762	0.0245209
Q9Y2A7	NCKAP1	NCK associated protein 1	0.431762	0.0245209
O75970	MPDZ	multiple PDZ domain crumbs cell polarity complex component	0.431762	0.0245209
Q6UWE0	LRSAM1	leucine rich repeat and sterile alpha motif containing 1	0.431762	0.0245209
Q8NHG7	SVIP	small VCP interacting protein	0.431762	0.0245209
Q9BXJ7	AMN	amnion associated transmembrane protein	0.431762	0.0245209
Q9HBA9	NA	NA	0.431762	0.0245209
P11117	ACP2	acid phosphatase 2, lysosomal	0.431762	0.0245209
P14136	GFAP	glial fibrillary acidic protein	0.431762	0.0245209
P52907	CAPZA1	capping actin protein of muscle Z-line subunit alpha 1	0.431762	0.0245209
Q05513	PRKCZ	protein kinase C zeta	0.431762	0.0245209
Q12923	PTPN13	protein tyrosine phosphatase non-receptor type 13	0.431762	0.0245209
Q7Z3F1	GPR155	G protein-coupled receptor 155	0.431762	0.0245209
Q9BYG5	PARD6B	par-6 family cell polarity regulator beta	0.431762	0.0245209
Q9Y6U3	SCIN	scinderin	0.431762	0.0245209
O00214	LGALS8	galectin 8	0.431762	0.0245209
O60262	GNG7	G protein subunit gamma 7	0.431762	0.0245209
O75674	TOM1L1	target of myb1 like 1 membrane trafficking protein	0.431762	0.0245209
P13797	PLS3	plastin 3	0.431762	0.0245209
P51798	CLCN7	chloride voltage-gated channel 7	0.431762	0.0245209
Q5T0N5	FNBP1L	formin binding protein 1 like	0.431762	0.0245209
Q96HP8	TMEM176A	transmembrane protein 176A	0.431762	0.0245209
Q9BSQ5	CCM2	CCM2 scaffold protein	0.431762	0.0245209
Q9Y485	DMXL1	Dmx like 1	0.431762	0.0245209
O14713	ITGB1BP1	integrin subunit beta 1 binding protein 1	0.431762	0.0245209
O14964	HGS	hepatocyte growth factor-regulated tyrosine kinase substrate	0.431762	0.0245209
O95721	SNAP29	synaptosome associated protein 29	0.431762	0.0245209
P10321	HLA-C	major histocompatibility complex, class I, C	0.431762	0.0245209
P19801	AOC1	amine oxidase copper containing 1	0.431762	0.0245209
P54707	ATP12A	ATPase H+/K+ transporting non-gastric alpha2 subunit	0.431762	0.0245209
Q00325	SLC25A3	solute carrier family 25 member 3	0.431762	0.0245209
Q9P265	DIP2B	disco interacting protein 2 homolog B	0.431762	0.0245209
O60271	SPAG9	sperm associated antigen 9	0.431762	0.0245209
Q02156	PRKCE	protein kinase C epsilon	0.431762	0.0245209
Q07837	SLC3A1	solute carrier family 3 member 1	0.431762	0.0245209
Q12965	MYO1E	myosin IE	0.431762	0.0245209
Q16864	ATP6V1F	ATPase H+ transporting V1 subunit F	0.431762	0.0245209
Q9Y3L5	RAP2C	RAP2C, member of RAS oncogene family	0.431762	0.0245209
P16885	PLCG2	phospholipase C gamma 2	0.431762	0.0245209
P25685	DNAJB1	DnaJ heat shock protein family (Hsp40) member B1	0.431762	0.0245209
P46059	SLC15A1	solute carrier family 15 member 1	0.431762	0.0245209
Q495M3	SLC36A2	solute carrier family 36 member 2	0.431762	0.0245209
Q86VN1	VPS36	vacuolar protein sorting 36 homolog	0.431762	0.0245209
Q92542	NCSTN	nicastrin	0.431762	0.0245209
Q96CX2	KCTD12	potassium channel tetramerization domain containing 12	0.431762	0.0245209
Q9Y226	SLC22A13	solute carrier family 22 member 13	0.431762	0.0245209
P35240	NF2	neurofibromin 2	0.431762	0.0245209
Q6PHR2	ULK3	unc-51 like kinase 3	0.431762	0.0245209
Q6ZWJ1	STXBP4	syntaxin binding protein 4	0.431762	0.0245209
Q8N5J2	MINDY1	MINDY lysine 48 deubiquitinase 1	0.431762	0.0245209
Q9P0V3	SH3BP4	SH3 domain binding protein 4	0.431762	0.0245209
Q9UL54	TAOK2	TAO kinase 2	0.431762	0.0245209
Q9Y512	SAMM50	SAMM50 sorting and assembly machinery component	0.431762	0.0245209
O60488	ACSL4	acyl-CoA synthetase long chain family member 4	0.431762	0.0245209
Q14449	GRB14	growth factor receptor bound protein 14	0.431762	0.0245209
Q9HAC8	UBTD1	ubiquitin domain containing 1	0.431762	0.0245209
Q9NRR3	CDC42SE2	CDC42 small effector 2	0.431762	0.0245209
Q9Y376	CAB39	calcium binding protein 39	0.431762	0.0245209
Q15797	SMAD1	SMAD family member 1	0.431762	0.0245209
P63104	YWHAZ	tyrosine 3-monooxygenase/tryptophan 5-monooxygenase activation protein zeta	0.429878	0.025223
P00491	PNP	purine nucleoside phosphorylase	0.428109	0.0258966
P52758	RIDA	reactive intermediate imine deaminase A homolog	0.426615	0.0264769
Q9Y6R7	FCGBP	Fc fragment of IgG binding protein	0.424157	0.0274548
Q5TFQ8	SIRPB1	signal regulatory protein beta 1	0.421585	0.0285089
Q9P0T7	TMEM9	transmembrane protein 9	0.419555	0.0293636
P06731	CEACAM5	CEA cell adhesion molecule 5	0.4193	0.0294726
Q96BW5	PTER	phosphotriesterase related	0.418654	0.02975
Q9GIY3	NA	NA	0.415634	0.0310735
P63000	RAC1	Rac family small GTPase 1	0.415432	0.0311635
Q9HCH3	CPNE5	copine 5	0.413448	0.032061
P62873	GNB1	G protein subunit beta 1	0.413184	0.0321821
P04899	GNAI2	G protein subunit alpha i2	0.41259	0.0324555
P62491	RAB11A	RAB11A, member RAS oncogene family	0.407005	0.0351188
P00751	CFB	complement factor B	0.406562	0.0353377
P61586	RHOA	ras homolog family member A	0.404631	0.0363028
P61626	LYZ	lysozyme	0.403689	0.0367813
P07339	CTSD	cathepsin D	0.401992	0.0376562
Q9HC84	MUC5B	mucin 5B, oligomeric mucus/gel-forming	0.400441	0.0384699
P05186	ALPL	alkaline phosphatase, biomineralization associated	0.399434	0.039006
O14828	SCAMP3	secretory carrier membrane protein 3	0.396105	0.0408199
P30508	NA	NA	0.39309	0.0425205
Q9NVJ2	ARL8B	ADP ribosylation factor like GTPase 8B	0.389997	0.0443226
Q1EHB4	SLC5A12	solute carrier family 5 member 12	0.38835	0.045307
P09525	ANXA4	annexin A4	0.384005	0.0479856
Q9UGM3	DMBT1	deleted in malignant brain tumors 1	0.383336	0.0484094
A6NEC2	NA	NA	0.382504	0.0489397
Q9BZQ8	NIBAN1	niban apoptosis regulator 1	-0.380888	0.0499837
Q9Y3I0	RTCB	RNA 2',3'-cyclic phosphate and 5'-OH ligase	-0.381902	0.0493265
P41250	GARS1	glycyl-tRNA synthetase 1	-0.381955	0.0492925
Q9UNH7	SNX6	sorting nexin 6	-0.382186	0.0491439
Q9NY15	STAB1	stabilin 1	-0.382738	0.0487901
P61158	ACTR3	actin related protein 3	-0.386051	0.0467091
Q9BS26	ERP44	endoplasmic reticulum protein 44	-0.38628	0.0465679
P22694	PRKACB	protein kinase cAMP-activated catalytic subunit beta	-0.386916	0.0461777
P43686	PSMC4	proteasome 26S subunit, ATPase 4	-0.387114	0.0460566
Q15366	PCBP2	poly(rC) binding protein 2	-0.388767	0.0450558
P12273	PIP	prolactin induced protein	-0.38923	0.0447786
Q07960	ARHGAP1	Rho GTPase activating protein 1	-0.390843	0.0438241
Q9UMS4	PRPF19	pre-mRNA processing factor 19	-0.390871	0.0438076
Q9UBQ0	VPS29	VPS29 retromer complex component	-0.391148	0.0436452
P43034	PAFAH1B1	platelet activating factor acetylhydrolase 1b regulatory subunit 1	-0.391829	0.0432481
Q9HA64	FN3KRP	fructosamine 3 kinase related protein	-0.392405	0.0429144
P39656	DDOST	dolichyl-diphosphooligosaccharide--protein glycosyltransferase non-catalytic subunit	-0.395517	0.0411474
P62424	RPL7A	ribosomal protein L7a	-0.396118	0.0408129
P23946	CMA1	chymase 1	-0.400277	0.0385569
P14314	PRKCSH	protein kinase C substrate 80K-H	-0.400865	0.0382461
P13667	PDIA4	protein disulfide isomerase family A member 4	-0.402787	0.0372443
P35573	AGL	amylo-alpha-1, 6-glucosidase, 4-alpha-glucanotransferase	-0.403203	0.0370304
P53618	COPB1	COPI coat complex subunit beta 1	-0.403585	0.0368347
P05388	RPLP0	ribosomal protein lateral stalk subunit P0	-0.407082	0.035081
P31146	CORO1A	coronin 1A	-0.407105	0.0350698
P62888	RPL30	ribosomal protein L30	-0.411151	0.0331258
Q14240	EIF4A2	eukaryotic translation initiation factor 4A2	-0.416027	0.0308986
Q04917	YWHAH	tyrosine 3-monooxygenase/tryptophan 5-monooxygenase activation protein eta	-0.41668	0.0306098
P53814	SMTN	smoothelin	-0.417042	0.0304505
Q14764	MVP	major vault protein	-0.417092	0.0304285
P98095	FBLN2	fibulin 2	-0.417748	0.0301419
P31323	PRKAR2B	NA	-0.418258	0.0299208
P11217	PYGM	glycogen phosphorylase, muscle associated	-0.418602	0.0297722
O43813	LANCL1	LanC like 1	-0.418825	0.0296761
P22897	MRC1	mannose receptor C-type 1	-0.425795	0.0267999
P49368	CCT3	chaperonin containing TCP1 subunit 3	-0.425997	0.0267202
P07437	TUBB	tubulin beta class I	-0.42609	0.0266836
P08697	SERPINF2	serpin family F member 2	-0.435705	0.0231035
P26447	S100A4	S100 calcium binding protein A4	-0.435723	0.0230972
P35555	FBN1	fibrillin 1	-0.436697	0.0227577
Q9H8H3	METTL7A	methyltransferase like 7A	-0.442342	0.0208684
Q92820	GGH	gamma-glutamyl hydrolase	-0.451378	0.0181128
Q9Y490	TLN1	talin 1	-0.453409	0.0175365
P17812	CTPS1	CTP synthase 1	-0.455304	0.0170125
Q05315	CLC	Charcot-Leyden crystal galectin	-0.45613	0.016788
Q00610	CLTC	clathrin heavy chain	-0.456471	0.0166961
P62805	H4C8	H4 clustered histone 8	-0.459937	0.0157855
P60228	EIF3E	eukaryotic translation initiation factor 3 subunit E	-0.461413	0.01541
P07203	GPX1	glutathione peroxidase 1	-0.461689	0.0153407
O43776	NARS1	asparaginyl-tRNA synthetase 1	-0.46342	0.0149116
Q16181	SEPTIN7	septin 7	-0.464095	0.0147472
P06576	ATP5F1B	ATP synthase F1 subunit beta	-0.464676	0.0146066
Q9NVA2	SEPTIN11	septin 11	-0.465562	0.0143946
P61313	RPL15	ribosomal protein L15	-0.470647	0.013226
P30050	RPL12	ribosomal protein L12	-0.47308	0.0126955
Q15233	NONO	non-POU domain containing octamer binding	-0.480042	0.0112738
Q01459	CTBS	chitobiase	-0.483197	0.0106747
P61163	ACTR1A	actin related protein 1A	-0.485305	0.0102893
P26640	VARS1	valyl-tRNA synthetase 1	-0.485485	0.0102569
P41439	FOLR3	folate receptor gamma	-0.489177	0.00961178
P68871	HBB	hemoglobin subunit beta	-0.497083	0.00834369
P04279	SEMG1	semenogelin 1	-0.497335	0.00830568
P00488	F13A1	coagulation factor XIII A chain	-0.498738	0.0080968
P23527	H2BC17	H2B clustered histone 17	-0.499111	0.00804201
Q13347	EIF3I	eukaryotic translation initiation factor 3 subunit I	-0.50115	0.00774813
P21291	CSRP1	cysteine and glycine rich protein 1	-0.501575	0.00768797
Q93052	LPP	LIM domain containing preferred translocation partner in lipoma	-0.503077	0.00747855
Q9NYL2	MAP3K20	mitogen-activated protein kinase kinase kinase 20	-0.50316	0.00746715
Q9ULC3	RAB23	RAB23, member RAS oncogene family	-0.505726	0.00712102
P49189	ALDH9A1	aldehyde dehydrogenase 9 family member A1	-0.50749	0.00689092
Q9HBL0	TNS1	tensin 1	-0.508202	0.00679986
P35998	PSMC2	proteasome 26S subunit, ATPase 2	-0.508458	0.00676737
P62195	PSMC5	proteasome 26S subunit, ATPase 5	-0.508674	0.00674006
P62701	RPS4X	ribosomal protein S4 X-linked	-0.512248	0.00630145
P00387	CYB5R3	cytochrome b5 reductase 3	-0.514457	0.00604269
P40763	STAT3	signal transducer and activator of transcription 3	-0.515023	0.00597783
P49591	SARS1	seryl-tRNA synthetase 1	-0.515622	0.00590981
P11413	G6PD	glucose-6-phosphate dehydrogenase	-0.516412	0.00582113
Q96QK1	VPS35	VPS35 retromer complex component	-0.524128	0.0050125
Q96IY4	CPB2	carboxypeptidase B2	-0.532186	0.00427173
Q14624	ITIH4	inter-alpha-trypsin inhibitor heavy chain 4	-0.53243	0.00425084
P08571	CD14	CD14 molecule	-0.532915	0.00420954
P02787	TF	transferrin	-0.538199	0.00378156
Q16647	PTGIS	prostaglandin I2 synthase	-0.542603	0.00345372
Q9ULV4	CORO1C	coronin 1C	-0.544922	0.0032911
Q01813	PFKP	phosphofructokinase, platelet	-0.545205	0.00327173
P00450	CP	ceruloplasmin	-0.546133	0.0032088
P13010	XRCC5	X-ray repair cross complementing 5	-0.547359	0.00312725
Q96KK5	H2AC12	H2A clustered histone 12	-0.547741	0.00310223
P10644	PRKAR1A	protein kinase cAMP-dependent type I regulatory subunit alpha	-0.549142	0.00301187
Q14315	FLNC	filamin C	-0.549257	0.00300451
Q15019	SEPTIN2	septin 2	-0.553697	0.00273342
P14868	DARS1	aspartyl-tRNA synthetase 1	-0.560908	0.00233777
P46777	RPL5	ribosomal protein L5	-0.562171	0.00227377
P27824	CANX	calnexin	-0.564338	0.0021675
P60903	S100A10	S100 calcium binding protein A10	-0.570793	0.00187581
Q96KN2	CNDP1	carnosine dipeptidase 1	-0.572652	0.00179839
P30040	ERP29	endoplasmic reticulum protein 29	-0.577563	0.00160689
P62714	PPP2CB	protein phosphatase 2 catalytic subunit beta	-0.581538	0.00146502
Q07954	LRP1	LDL receptor related protein 1	-0.585303	0.00134079
Q13103	SPP2	secreted phosphoprotein 2	-0.585382	0.00133828
P08185	SERPINA6	serpin family A member 6	-0.588308	0.00124826
Q9P2B2	PTGFRN	prostaglandin F2 receptor inhibitor	-0.589746	0.00120597
P28482	MAPK1	mitogen-activated protein kinase 1	-0.590051	0.00119715
Q01995	TAGLN	transgelin	-0.591911	0.00114465
P02760	AMBP	alpha-1-microglobulin/bikunin precursor	-0.593404	0.00110395
Q8NBS9	TXNDC5	thioredoxin domain containing 5	-0.598539	0.000973377
Q92896	GLG1	golgi glycoprotein 1	-0.598568	0.000972695
P69905	HBA1	hemoglobin subunit alpha 1	-0.5989	0.000964719
Q15661	TPSAB1	tryptase alpha/beta 1	-0.599771	0.000944139
P61978	HNRNPK	heterogeneous nuclear ribonucleoprotein K	-0.604171	0.000845797
P41222	PTGDS	prostaglandin D2 synthase	-0.608008	0.00076743
P53621	COPA	COPI coat complex subunit alpha	-0.618924	0.000578007
P27797	CALR	calreticulin	-0.620655	0.000552071
Q7Z4I7	LIMS2	LIM zinc finger domain containing 2	-0.630466	0.000423375
P08237	PFKM	phosphofructokinase, muscle	-0.631891	0.000407067
Q8WX93	PALLD	palladin, cytoskeletal associated protein	-0.632294	0.000402554
Q15746	MYLK	myosin light chain kinase	-0.63556	0.000367571
P62826	RAN	RAN, member RAS oncogene family	-0.635767	0.000365448
Q16658	FSCN1	fascin actin-bundling protein 1	-0.639337	0.000330458
Q07065	CKAP4	cytoskeleton associated protein 4	-0.643423	0.000294041
P15169	CPN1	carboxypeptidase N subunit 1	-0.646922	0.000265716
Q86VB7	CD163	CD163 molecule	-0.647803	0.000258967
P04180	LCAT	lecithin-cholesterol acyltransferase	-0.654733	0.000210956
P01011	SERPINA3	serpin family A member 3	-0.656605	0.000199413
Q15149	PLEC	plectin	-0.659663	0.000181748
Q6EMK4	VASN	vasorin	-0.660836	0.000175348
Q14204	DYNC1H1	dynein cytoplasmic 1 heavy chain 1	-0.664126	0.000158442
P49257	LMAN1	lectin, mannose binding 1	-0.665082	0.000153807
P04843	RPN1	ribophorin I	-0.666774	0.000145898
P80108	GPLD1	glycosylphosphatidylinositol specific phospholipase D1	-0.667378	0.000143163
Q14697	GANAB	glucosidase II alpha subunit	-0.669928	0.000132105
P02765	AHSG	alpha 2-HS glycoprotein	-0.671548	0.000125478
P15880	RPS2	ribosomal protein S2	-0.6842	8.30337e-05
P02042	HBD	hemoglobin subunit delta	-0.685246	8.0173e-05
P12111	COL6A3	collagen type VI alpha 3 chain	-0.687418	7.45149e-05
P07099	EPHX1	epoxide hydrolase 1	-0.687524	7.42472e-05
P55290	CDH13	cadherin 13	-0.68849	7.18552e-05
P11216	PYGB	glycogen phosphorylase B	-0.692368	6.29207e-05
P02768	ALB	albumin	-0.698297	5.11574e-05
P12109	COL6A1	collagen type VI alpha 1 chain	-0.699256	4.94506e-05
P02652	APOA2	apolipoprotein A2	-0.701743	4.52576e-05
P22792	CPN2	carboxypeptidase N subunit 2	-0.703561	4.23953e-05
P14625	HSP90B1	heat shock protein 90 beta family member 1	-0.70495	4.03183e-05
P51911	CNN1	calponin 1	-0.705269	3.98531e-05
P07237	P4HB	prolyl 4-hydroxylase subunit beta	-0.708396	3.55498e-05
P02655	APOC2	apolipoprotein C2	-0.708721	3.51267e-05
P09382	LGALS1	galectin 1	-0.709832	3.37154e-05
Q9UBG0	MRC2	mannose receptor C type 2	-0.710072	3.34171e-05
P19652	ORM2	orosomucoid 2	-0.716968	2.57906e-05
P49755	TMED10	transmembrane p24 trafficking protein 10	-0.718016	2.47792e-05
Q13642	FHL1	four and a half LIM domains 1	-0.71977	2.31643e-05
P23396	RPS3	ribosomal protein S3	-0.722353	2.09576e-05
Q96AC1	FERMT2	fermitin family member 2	-0.72375	1.98438e-05
P29536	LMOD1	leiomodin 1	-0.725284	1.86815e-05
P00738	HP	haptoglobin	-0.728337	1.65481e-05
P02656	APOC3	apolipoprotein C3	-0.737762	1.12636e-05
P02790	HPX	hemopexin	-0.739514	1.04676e-05
P00739	HPR	haptoglobin-related protein	-0.739962	1.02722e-05
P08670	VIM	vimentin	-0.740594	1.00023e-05
P11021	HSPA5	heat shock protein family A (Hsp70) member 5	-0.756043	5.09114e-06
P00325	ADH1B	alcohol dehydrogenase 1B (class I), beta polypeptide	-0.757379	4.79127e-06
O75882	ATRN	attractin	-0.761668	3.93279e-06
Q96PD5	PGLYRP2	peptidoglycan recognition protein 2	-0.76263	3.76028e-06
P02763	ORM1	orosomucoid 1	-0.764997	3.36434e-06
O43294	TGFB1I1	transforming growth factor beta 1 induced transcript 1	-0.767534	2.98197e-06
Q9NR12	PDLIM7	PDZ and LIM domain 7	-0.767618	2.96997e-06
O14558	HSPB6	heat shock protein family B (small) member 6	-0.767721	2.95546e-06
P08865	RPSA	ribosomal protein SA	-0.768222	2.88524e-06
P23142	FBLN1	fibulin 1	-0.768783	2.80848e-06
Q16555	DPYSL2	dihydropyrimidinase like 2	-0.771992	2.40343e-06
Q14195	DPYSL3	dihydropyrimidinase like 3	-0.772041	2.39767e-06
Q71U36	TUBA1A	tubulin alpha 1a	-0.774097	2.16702e-06
Q9BUF5	TUBB6	tubulin beta 6 class V	-0.77422	2.15395e-06
P02774	GC	GC vitamin D binding protein	-0.783425	1.35142e-06
P43251	BTD	biotinidase	-0.793635	7.84537e-07
P04217	A1BG	alpha-1-B glycoprotein	-0.800226	5.43365e-07
P05155	SERPING1	serpin family G member 1	-0.805823	3.93544e-07
Q9NZN4	EHD2	EH domain containing 2	-0.810235	3.02926e-07
Q13418	ILK	integrin linked kinase	-0.811875	2.74368e-07
P17661	DES	desmin	-0.81294	2.57153e-07
P35749	MYH11	myosin heavy chain 11	-0.813794	2.44061e-07
Q16853	AOC3	amine oxidase copper containing 3	-0.814036	2.40475e-07
P54108	CRISP3	cysteine rich secretory protein 3	-0.816984	2.00322e-07
P01019	AGT	angiotensinogen	-0.842639	3.51448e-08
P06276	BCHE	butyrylcholinesterase	-0.843004	3.42108e-08
P02749	APOH	apolipoprotein H	-0.843097	3.39764e-08
P21333	FLNA	filamin A	-0.843246	3.36021e-08
P02753	RBP4	retinol binding protein 4	-0.843905	3.19989e-08
P05543	SERPINA7	serpin family A member 7	-0.847845	2.37753e-08
P51884	LUM	lumican	-0.853417	1.53945e-08
P43652	AFM	afamin	-0.85688	1.16445e-08
Q9NZP8	C1RL	complement C1r subcomponent like	-0.857629	1.09512e-08
Q6UXB8	PI16	peptidase inhibitor 16	-0.857946	1.06692e-08
Q9UGM5	FETUB	fetuin B	-0.858125	1.05138e-08
P02766	TTR	transthyretin	-0.860264	8.80131e-09
P02750	LRG1	leucine rich alpha-2-glycoprotein 1	-0.860626	8.53795e-09
P63244	RACK1	receptor for activated C kinase 1	-0.865183	5.78233e-09
P30101	PDIA3	protein disulfide isomerase family A member 3	-0.878585	1.68456e-09
Dimension 2 (Sex and Age)
Uniprotswissprot	Hgnc symbol	Wikigene description	Correlation	P value
P12277	CKB	creatine kinase B	0.874552	2.47771e-09
P10301	RRAS	RAS related	0.86473	6.01424e-09
P11766	ADH5	alcohol dehydrogenase 5 (class III), chi polypeptide	0.856634	1.18798e-08
P62140	PPP1CB	protein phosphatase 1 catalytic subunit beta	0.853601	1.51705e-08
P27348	YWHAQ	tyrosine 3-monooxygenase/tryptophan 5-monooxygenase activation protein theta	0.846904	2.55416e-08
P10768	ESD	esterase D	0.83414	6.46072e-08
O43488	AKR7A2	aldo-keto reductase family 7 member A2	0.816947	2.00777e-07
P23526	AHCY	adenosylhomocysteinase	0.806975	3.67788e-07
P22314	UBA1	ubiquitin like modifier activating enzyme 1	0.804822	4.17234e-07
O43175	PHGDH	phosphoglycerate dehydrogenase	0.774163	2.15997e-06
P15121	AKR1B1	aldo-keto reductase family 1 member B	0.770172	2.62611e-06
P49327	FASN	fatty acid synthase	0.768757	2.812e-06
P13639	EEF2	eukaryotic translation elongation factor 2	0.767234	3.02504e-06
P04792	HSPB1	heat shock protein family B (small) member 1	0.760148	4.21978e-06
P09417	QDPR	quinoid dihydropteridine reductase	0.759944	4.25976e-06
P61158	ACTR3	actin related protein 3	0.751213	6.3205e-06
Q9Y490	TLN1	talin 1	0.747315	7.5e-06
P16152	CBR1	carbonyl reductase 1	0.747124	7.56248e-06
Q9BZQ8	NIBAN1	niban apoptosis regulator 1	0.738492	1.09255e-05
P21266	GSTM3	glutathione S-transferase mu 3	0.737857	1.1219e-05
P60981	DSTN	destrin, actin depolymerizing factor	0.73652	1.18598e-05
P30043	BLVRB	biliverdin reductase B	0.730306	1.52896e-05
O60701	UGDH	UDP-glucose 6-dehydrogenase	0.718666	2.41692e-05
P49189	ALDH9A1	aldehyde dehydrogenase 9 family member A1	0.717174	2.55892e-05
P08238	HSP90AB1	heat shock protein 90 alpha family class B member 1	0.715863	2.68976e-05
P30153	PPP2R1A	protein phosphatase 2 scaffold subunit Aalpha	0.71311	2.98401e-05
O95865	DDAH2	dimethylarginine dimethylaminohydrolase 2	0.712833	3.01512e-05
Q9UBQ7	GRHPR	glyoxylate and hydroxypyruvate reductase	0.71175	3.13962e-05
P49773	HINT1	histidine triad nucleotide binding protein 1	0.710167	3.32993e-05
Q9UL25	RAB21	RAB21, member RAS oncogene family	0.709173	3.45466e-05
Q9NRX4	PHPT1	phosphohistidine phosphatase 1	0.705674	3.92712e-05
Q01518	CAP1	cyclase associated actin cytoskeleton regulatory protein 1	0.703479	4.25202e-05
Q99536	VAT1	vesicle amine transport 1	0.696701	5.41143e-05
Q9Y2S2	CRYL1	crystallin lambda 1	0.69448	5.84809e-05
Q14894	CRYM	crystallin mu	0.694142	5.91718e-05
O60884	DNAJA2	DnaJ heat shock protein family (Hsp40) member A2	0.692516	6.25998e-05
P31939	ATIC	5-aminoimidazole-4-carboxamide ribonucleotide formyltransferase/IMP cyclohydrolase	0.690804	6.63974e-05
O75083	WDR1	WD repeat domain 1	0.685946	7.83106e-05
P11586	MTHFD1	methylenetetrahydrofolate dehydrogenase, cyclohydrolase and formyltetrahydrofolate synthetase 1	0.683956	8.37113e-05
P68104	EEF1A1	eukaryotic translation elongation factor 1 alpha 1	0.681808	8.99132e-05
P15309	ACP3	acid phosphatase 3	0.681016	9.22982e-05
P50990	CCT8	chaperonin containing TCP1 subunit 8	0.677695	0.000102925
P00558	PGK1	phosphoglycerate kinase 1	0.672535	0.000121585
Q7L576	CYFIP1	cytoplasmic FMR1 interacting protein 1	0.667454	0.00014282
Q9NQR4	NIT2	nitrilase family member 2	0.664034	0.000158898
Q04917	YWHAH	tyrosine 3-monooxygenase/tryptophan 5-monooxygenase activation protein eta	0.653666	0.000217797
P07437	TUBB	tubulin beta class I	0.648324	0.000255055
P60709	ACTB	actin beta	0.648309	0.000255167
P62820	RAB1A	RAB1A, member RAS oncogene family	0.641032	0.000314896
P61019	RAB2A	RAB2A, member RAS oncogene family	0.640953	0.000315608
P68363	TUBA1B	tubulin alpha 1b	0.633222	0.000392328
P68371	TUBB4B	tubulin beta 4B class IVb	0.631073	0.000416362
O43776	NARS1	asparaginyl-tRNA synthetase 1	0.620294	0.000557382
P49368	CCT3	chaperonin containing TCP1 subunit 3	0.619192	0.000573921
Q14240	EIF4A2	eukaryotic translation initiation factor 4A2	0.616376	0.000618124
Q08257	CRYZ	crystallin zeta	0.616108	0.000622474
P09211	GSTP1	glutathione S-transferase pi 1	0.601564	0.000902913
P68032	ACTC1	actin alpha cardiac muscle 1	0.596952	0.00101221
P08758	ANXA5	annexin A5	0.594655	0.00107081
Q14204	DYNC1H1	dynein cytoplasmic 1 heavy chain 1	0.593525	0.0011007
P36969	GPX4	glutathione peroxidase 4	0.591546	0.00115478
P11216	PYGB	glycogen phosphorylase B	0.582492	0.00143265
O95336	PGLS	6-phosphogluconolactonase	0.582432	0.00143465
Q04760	GLO1	glyoxalase I	0.581697	0.0014596
Q9Y3E7	CHMP3	charged multivesicular body protein 3	0.581033	0.00148244
Q9HBG4	ATP6V0A4	ATPase H+ transporting V0 subunit a4	0.58026	0.00150941
Q6UXI9	NPNT	nephronectin	0.580148	0.00151338
Q9UM54	MYO6	myosin VI	0.579123	0.00154986
O75348	ATP6V1G1	ATPase H+ transporting V1 subunit G1	0.578729	0.00156409
P21291	CSRP1	cysteine and glycine rich protein 1	0.578616	0.00156822
P52565	ARHGDIA	Rho GDP dissociation inhibitor alpha	0.576399	0.00165059
O95716	RAB3D	RAB3D, member RAS oncogene family	0.576164	0.00165954
P54920	NAPA	NSF attachment protein alpha	0.574658	0.00171792
P33176	KIF5B	kinesin family member 5B	0.574467	0.00172545
Q8N392	ARHGAP18	Rho GTPase activating protein 18	0.573364	0.00176948
P30085	CMPK1	cytidine/uridine monophosphate kinase 1	0.572644	0.0017987
Q15746	MYLK	myosin light chain kinase	0.57244	0.00180707
P07900	HSP90AA1	heat shock protein 90 alpha family class A member 1	0.572149	0.00181906
Q8N335	GPD1L	glycerol-3-phosphate dehydrogenase 1 like	0.571702	0.00183763
P04406	GAPDH	glyceraldehyde-3-phosphate dehydrogenase	0.571511	0.0018456
P17858	PFKL	phosphofructokinase, liver type	0.570383	0.00189332
P49591	SARS1	seryl-tRNA synthetase 1	0.570223	0.00190014
P11413	G6PD	glucose-6-phosphate dehydrogenase	0.569655	0.00192466
P61160	ACTR2	actin related protein 2	0.567666	0.00201258
P50991	CCT4	chaperonin containing TCP1 subunit 4	0.564556	0.00215702
P61978	HNRNPK	heterogeneous nuclear ribonucleoprotein K	0.562765	0.00224421
P18206	VCL	vinculin	0.561357	0.00231483
P14174	MIF	macrophage migration inhibitory factor	0.56098	0.00233407
P40763	STAT3	signal transducer and activator of transcription 3	0.55993	0.00238836
P46777	RPL5	ribosomal protein L5	0.557671	0.00250884
Q16181	SEPTIN7	septin 7	0.555465	0.00263146
Q9NVA2	SEPTIN11	septin 11	0.554728	0.00267354
P58876	H2BC5	H2B clustered histone 5	0.554321	0.00269708
Q15661	TPSAB1	tryptase alpha/beta 1	0.553488	0.00274572
P06576	ATP5F1B	ATP synthase F1 subunit beta	0.550294	0.00293923
P62491	RAB11A	RAB11A, member RAS oncogene family	0.55023	0.00294322
Q9HBL0	TNS1	tensin 1	0.549668	0.00297849
P98095	FBLN2	fibulin 2	0.548635	0.00304433
P11217	PYGM	glycogen phosphorylase, muscle associated	0.548624	0.003045
P18669	PGAM1	phosphoglycerate mutase 1	0.548243	0.00306959
P31323	PRKAR2B	protein kinase cAMP-dependent type II regulatory subunit beta	0.547125	0.00314266
P14868	DARS1	aspartyl-tRNA synthetase 1	0.546368	0.00319306
Q96AC1	FERMT2	fermitin family member 2	0.54597	0.00321978
Q9NYL2	MAP3K20	mitogen-activated protein kinase kinase kinase 20	0.544678	0.00330793
P53814	SMTN	smoothelin	0.543868	0.00336423
P35998	PSMC2	proteasome 26S subunit, ATPase 2	0.541474	0.00353541
P09382	LGALS1	galectin 1	0.540757	0.00358808
O43813	LANCL1	LanC like 1	0.540098	0.00363715
P61106	RAB14	RAB14, member RAS oncogene family	0.538504	0.00375803
P08133	ANXA6	annexin A6	0.535507	0.00399472
P10644	PRKAR1A	protein kinase cAMP-dependent type I regulatory subunit alpha	0.535414	0.00400231
Q15019	SEPTIN2	septin 2	0.533474	0.00416245
P62195	PSMC5	proteasome 26S subunit, ATPase 5	0.532727	0.00422554
P14618	PKM	pyruvate kinase M1/2	0.53261	0.00423548
P02511	CRYAB	crystallin alpha B	0.531848	0.00430083
P13010	XRCC5	X-ray repair cross complementing 5	0.531393	0.00434028
Q9BUT1	BDH2	3-hydroxybutyrate dehydrogenase 2	0.53062	0.0044079
Q01995	TAGLN	transgelin	0.530016	0.00446139
Q8WX93	PALLD	palladin, cytoskeletal associated protein	0.529529	0.00450491
Q93052	LPP	LIM domain containing preferred translocation partner in lipoma	0.529289	0.00452657
P00387	CYB5R3	cytochrome b5 reductase 3	0.528041	0.0046402
Q01813	PFKP	phosphofructokinase, platelet	0.527852	0.00465765
P29536	LMOD1	leiomodin 1	0.526153	0.00481675
Q9ULC3	RAB23	RAB23, member RAS oncogene family	0.523863	0.00503862
Q14315	FLNC	filamin C	0.522656	0.00515888
P59665	DEFA1	defensin alpha 1	0.522261	0.00519888
Q7Z4I7	LIMS2	LIM zinc finger domain containing 2	0.521018	0.00532612
P28482	MAPK1	mitogen-activated protein kinase 1	0.521006	0.00532742
P04075	ALDOA	aldolase, fructose-bisphosphate A	0.520979	0.00533022
Q13642	FHL1	four and a half LIM domains 1	0.519568	0.00547796
Q9ULV4	CORO1C	coronin 1C	0.51898	0.00554055
Q9Y696	CLIC4	chloride intracellular channel 4	0.515118	0.00596695
P17812	CTPS1	CTP synthase 1	0.513998	0.00609572
O00764	PDXK	pyridoxal kinase	0.513491	0.00615472
Q9BR76	CORO1B	coronin 1B	0.51347	0.0061572
Q9UI12	ATP6V1H	ATPase H+ transporting V1 subunit H	0.51165	0.00637314
P08107	NA	NA	0.50883	0.00672045
P21399	ACO1	aconitase 1	0.508096	0.00681348
P15880	RPS2	ribosomal protein S2	0.506124	0.00706856
P13861	PRKAR2A	protein kinase cAMP-dependent type II regulatory subunit alpha	0.505916	0.00709594
Q96DG6	CMBL	carboxymethylenebutenolidase homolog	0.50573	0.00712049
P07099	EPHX1	epoxide hydrolase 1	0.505351	0.00717069
Q96QK1	VPS35	VPS35 retromer complex component	0.505134	0.00719963
P30039	PBLD	phenazine biosynthesis like protein domain containing	0.504746	0.00725161
Q4U2R8	SLC22A6	solute carrier family 22 member 6	0.504741	0.00725221
P31689	DNAJA1	DnaJ heat shock protein family (Hsp40) member A1	0.504592	0.00727232
Q8N3R9	MPP5	membrane palmitoylated protein 5	0.504447	0.00729183
P45974	USP5	ubiquitin specific peptidase 5	0.504434	0.00729351
P36405	ARL3	ADP ribosylation factor like GTPase 3	0.50439	0.00729942
Q9Y6R1	SLC4A4	solute carrier family 4 member 4	0.504274	0.00731511
Q3SXY8	ARL13B	ADP ribosylation factor like GTPase 13B	0.504262	0.00731676
O60658	PDE8A	phosphodiesterase 8A	0.503872	0.00736977
Q9NXU5	ARL15	ADP ribosylation factor like GTPase 15	0.503807	0.00737851
Q8TAD7	C12orf75	chromosome 12 open reading frame 75	0.503278	0.00745098
Q7L9L4	MOB1B	MOB kinase activator 1B	0.503252	0.00745454
P07148	FABP1	fatty acid binding protein 1	0.503029	0.00748522
O75368	SH3BGRL	SH3 domain binding glutamate rich protein like	0.502491	0.00755964
O60361	NA	NA	0.502311	0.00758473
P09936	UCHL1	ubiquitin C-terminal hydrolase L1	0.501962	0.00763348
P36543	ATP6V1E1	ATPase H+ transporting V1 subunit E1	0.500953	0.00777605
P05413	FABP3	fatty acid binding protein 3	0.500515	0.00783863
O75828	CBR3	carbonyl reductase 3	0.500476	0.00784418
Q14195	DPYSL3	dihydropyrimidinase like 3	0.500411	0.00785349
Q9H190	SDCBP2	syndecan binding protein 2	0.499529	0.007981
Q9H7P6	MVB12B	multivesicular body subunit 12B	0.498624	0.0081137
Q6ZS17	RIPOR1	RHO family interacting cell polarization regulator 1	0.498441	0.00814069
Q8N4C8	MINK1	misshapen like kinase 1	0.498342	0.00815529
Q7L5L3	GDPD3	glycerophosphodiester phosphodiesterase domain containing 3	0.497762	0.00824165
Q9Y617	PSAT1	phosphoserine aminotransferase 1	0.496664	0.00840712
Q7Z4W1	DCXR	dicarbonyl and L-xylulose reductase	0.496236	0.00847247
Q15365	PCBP1	poly(rC) binding protein 1	0.495904	0.00852341
Q6DD88	ATL3	atlastin GTPase 3	0.495205	0.00863148
Q9BZV1	UBXN6	UBX domain protein 6	0.494037	0.00881459
P17174	GOT1	glutamic-oxaloacetic transaminase 1	0.493685	0.00887043
Q63ZY3	KANK2	KN motif and ankyrin repeat domains 2	0.492142	0.0091186
P50502	ST13	ST13 Hsp70 interacting protein	0.491126	0.00928513
P05388	RPLP0	ribosomal protein lateral stalk subunit P0	0.490464	0.00939495
Q16658	FSCN1	fascin actin-bundling protein 1	0.489994	0.00947366
Q92747	ARPC1A	actin related protein 2/3 complex subunit 1A	0.489488	0.00955894
P07108	DBI	diazepam binding inhibitor, acyl-CoA binding protein	0.489437	0.00956774
Q00610	CLTC	clathrin heavy chain	0.489417	0.00957099
O15143	ARPC1B	actin related protein 2/3 complex subunit 1B	0.489064	0.009631
Q14203	DCTN1	dynactin subunit 1	0.488491	0.00972898
P21281	ATP6V1B2	ATPase H+ transporting V1 subunit B2	0.48834	0.00975494
P08237	PFKM	phosphofructokinase, muscle	0.488337	0.00975561
P62714	PPP2CB	protein phosphatase 2 catalytic subunit beta	0.488032	0.00980808
Q00839	HNRNPU	heterogeneous nuclear ribonucleoprotein U	0.487917	0.00982802
P52209	PGD	phosphogluconate dehydrogenase	0.487537	0.00989403
O14558	HSPB6	heat shock protein family B (small) member 6	0.486867	0.0100113
O00299	CLIC1	chloride intracellular channel 1	0.485765	0.0102069
P23142	FBLN1	fibulin 1	0.484949	0.0103537
Q13347	EIF3I	eukaryotic translation initiation factor 3 subunit I	0.484477	0.0104392
Q7Z2W4	ZC3HAV1	zinc finger CCCH-type containing, antiviral 1	0.482468	0.0108106
O60218	AKR1B10	aldo-keto reductase family 1 member B10	0.48175	0.0109461
P60228	EIF3E	eukaryotic translation initiation factor 3 subunit E	0.481177	0.0110551
Q96J02	ITCH	itchy E3 ubiquitin protein ligase	0.480839	0.0111199
P51888	PRELP	proline and arginine rich end leucine rich repeat protein	0.480246	0.0112343
P07203	GPX1	glutathione peroxidase 1	0.480181	0.0112468
P62333	PSMC6	proteasome 26S subunit, ATPase 6	0.479631	0.0113538
Q9NR12	PDLIM7	PDZ and LIM domain 7	0.478747	0.0115277
Q9UGI8	TES	testin LIM domain protein	0.478718	0.0115334
O94760	DDAH1	dimethylarginine dimethylaminohydrolase 1	0.477365	0.0118039
P62191	PSMC1	proteasome 26S subunit, ATPase 1	0.476714	0.0119358
P28838	LAP3	leucine aminopeptidase 3	0.475605	0.0121635
P61163	ACTR1A	actin related protein 1A	0.474108	0.0124767
P12111	COL6A3	collagen type VI alpha 3 chain	0.473899	0.0125209
P00325	ADH1B	alcohol dehydrogenase 1B (class I), beta polypeptide	0.47367	0.0125694
Q71U36	TUBA1A	tubulin alpha 1a	0.472005	0.0129276
P80297	MT1X	metallothionein 1X	0.4702	0.0133256
P51911	CNN1	calponin 1	0.470161	0.0133342
P53396	ACLY	ATP citrate lyase	0.470063	0.0133562
Q9BUF5	TUBB6	tubulin beta 6 class V	0.469748	0.0134268
Q12765	SCRN1	secernin 1	0.468762	0.0136496
O43294	TGFB1I1	transforming growth factor beta 1 induced transcript 1	0.468757	0.0136509
P30046	DDT	D-dopachrome tautomerase like	0.467657	0.0139032
Q16555	DPYSL2	dihydropyrimidinase like 2	0.467547	0.0139286
P17342	NPR3	natriuretic peptide receptor 3	0.467423	0.0139575
P31150	GDI1	GDP dissociation inhibitor 1	0.467392	0.0139647
P48637	GSS	glutathione synthetase	0.467389	0.0139653
Q14974	KPNB1	karyopherin subunit beta 1	0.46708	0.0140372
P62888	RPL30	ribosomal protein L30	0.466452	0.014184
P68402	PAFAH1B2	platelet activating factor acetylhydrolase 1b catalytic subunit 2	0.465789	0.0143407
O95425	SVIL	supervillin	0.465324	0.0144513
P63027	VAMP2	vesicle associated membrane protein 2	0.46485	0.0145647
Q8NFU3	TSTD1	thiosulfate sulfurtransferase like domain containing 1	0.464818	0.0145726
P07737	PFN1	profilin 1	0.464319	0.0146929
P78417	GSTO1	glutathione S-transferase omega 1	0.463946	0.0147833
P13489	RNH1	ribonuclease/angiogenin inhibitor 1	0.463879	0.0147997
Q9BWD1	ACAT2	acetyl-CoA acetyltransferase 2	0.46364	0.0148579
P09960	LTA4H	leukotriene A4 hydrolase	0.463251	0.0149531
Q07954	LRP1	LDL receptor related protein 1	0.462735	0.0150804
P07288	KLK3	kallikrein related peptidase 3	0.462703	0.0150882
Q9NR45	NANS	N-acetylneuraminate synthase	0.462543	0.0151279
P35237	SERPINB6	serpin family B member 6	0.462508	0.0151366
P13796	LCP1	lymphocyte cytosolic protein 1	0.462371	0.0151705
P02794	FTH1	ferritin heavy chain 1	0.462076	0.0152439
O75110	ATP9A	ATPase phospholipid transporting 9A (putative)	0.461603	0.0153623
P20337	RAB3B	RAB3B, member RAS oncogene family	0.461316	0.0154346
Q687X5	STEAP4	STEAP4 metalloreductase	0.460274	0.0156992
Q7Z404	TMC4	transmembrane channel like 4	0.460095	0.0157449
Q9BVC6	TMEM109	transmembrane protein 109	0.459525	0.0158915
P28907	CD38	CD38 molecule	0.459524	0.0158916
Q6IWH7	ANO7	anoctamin 7	0.459401	0.0159234
Q9H4A4	RNPEP	arginyl aminopeptidase	0.458905	0.0160523
Q13418	ILK	integrin linked kinase	0.457751	0.016355
P17661	DES	desmin	0.457485	0.0164254
Q92597	NDRG1	N-myc downstream regulated 1	0.457259	0.0164853
Q9Y3R5	DOP1B	DOP1 leucine zipper like protein B	0.456154	0.0167817
P52788	SMS	spermine synthase	0.456061	0.0168069
Q9NQX5	NPDC1	neural proliferation, differentiation and control 1	0.455798	0.0168779
Q9NZN4	EHD2	EH domain containing 2	0.454769	0.017159
P35573	AGL	amylo-alpha-1, 6-glucosidase, 4-alpha-glucanotransferase	0.454333	0.0172793
Q8N9U0	TC2N	tandem C2 domains, nuclear	0.454203	0.0173155
P63000	RAC1	Rac family small GTPase 1	0.453506	0.0175094
Q96C24	SYTL4	synaptotagmin like 4	0.451805	0.0179904
P08118	MSMB	microseminoprotein beta	0.451268	0.0181444
O95394	PGM3	phosphoglucomutase 3	0.448402	0.0189852
P62879	GNB2	G protein subunit beta 2	0.445535	0.0198579
Q96IU4	ABHD14B	abhydrolase domain containing 14B	0.445274	0.019939
O15061	SYNM	synemin	0.445126	0.0199853
P34896	SHMT1	serine hydroxymethyltransferase 1	0.444289	0.0202473
P08134	RHOC	ras homolog family member C	0.444047	0.0203238
O00159	MYO1C	myosin IC	0.443452	0.0205125
Q9BV36	MLPH	melanophilin	0.442194	0.0209164
P60033	CD81	CD81 molecule	0.441317	0.0212017
P07355	ANXA2	annexin A2	0.441061	0.0212856
A6NEC2	NA	NA	0.440201	0.0215693
P01911	HLA-DRB1	major histocompatibility complex, class II, DR beta 1	0.437447	0.0224987
P23396	RPS3	ribosomal protein S3	0.437077	0.0226262
P62873	GNB1	G protein subunit beta 1	0.436924	0.0226788
P35749	MYH11	myosin heavy chain 11	0.436469	0.0228367
P12814	ACTN1	actinin alpha 1	0.434905	0.0233856
P23528	CFL1	cofilin 1	0.43475	0.0234404
P55060	CSE1L	chromosome segregation 1 like	0.433295	0.0239616
P59998	ARPC4	actin related protein 2/3 complex subunit 4	0.432282	0.0243302
Q9Y230	RUVBL2	RuvB like AAA ATPase 2	0.432116	0.0243911
Q00796	SORD	sorbitol dehydrogenase	0.429465	0.0253789
P51570	GALK1	galactokinase 1	0.427871	0.0259885
P08865	RPSA	ribosomal protein SA	0.425177	0.0270456
O43511	SLC26A4	solute carrier family 26 member 4	0.424761	0.0272118
Q99961	SH3GL1	SH3 domain containing GRB2 like 1, endophilin A2	0.424664	0.0272509
P19971	TYMP	thymidine phosphorylase	0.424578	0.0272854
P62937	PPIA	peptidylprolyl isomerase A	0.424256	0.0274148
Q9HA64	FN3KRP	fructosamine 3 kinase related protein	0.424182	0.0274446
Q16853	AOC3	amine oxidase copper containing 3	0.422818	0.0279993
P07741	APRT	adenine phosphoribosyltransferase	0.422052	0.0283149
Q14697	GANAB	glucosidase II alpha subunit	0.421166	0.0286836
P21964	COMT	catechol-O-methyltransferase	0.41988	0.0292256
P54652	HSPA2	heat shock protein family A (Hsp70) member 2	0.417134	0.0304102
Q9UMS4	PRPF19	pre-mRNA processing factor 19	0.416891	0.030517
O00429	DNM1L	dynamin 1 like	0.415911	0.0309501
O75874	IDH1	isocitrate dehydrogenase (NADP(+)) 1	0.415667	0.0310587
P49755	TMED10	transmembrane p24 trafficking protein 10	0.412759	0.0323775
P55072	VCP	valosin containing protein	0.412195	0.0326385
O75882	ATRN	attractin	0.411472	0.0329751
P04279	SEMG1	semenogelin 1	0.409401	0.0339557
Q9H8H3	METTL7A	methyltransferase like 7A	0.405415	0.0359082
P53618	COPB1	COPI coat complex subunit beta 1	0.405301	0.0359653
P06733	ENO1	enolase 1	0.403359	0.0369503
P05556	ITGB1	integrin subunit beta 1	0.402775	0.0372506
P63244	RACK1	receptor for activated C kinase 1	0.401802	0.0377552
P07237	P4HB	prolyl 4-hydroxylase subunit beta	0.401799	0.0377566
Q9Y265	RUVBL1	RuvB like AAA ATPase 1	0.400943	0.0382051
Q06830	PRDX1	peroxiredoxin 1	0.400736	0.0383144
Q16647	PTGIS	prostaglandin I2 synthase	0.40039	0.0384973
O15145	ARPC3	actin related protein 2/3 complex subunit 3	0.400166	0.0386157
P53621	COPA	COPI coat complex subunit alpha	0.400165	0.0386163
Q15582	TGFBI	transforming growth factor beta induced	0.400116	0.0386423
P04843	RPN1	ribophorin I	0.3977	0.0399428
Q96RF0	SNX18	sorting nexin 18	0.396105	0.04082
Q8IYJ3	SYTL1	synaptotagmin like 1	0.396087	0.04083
Q14152	EIF3A	eukaryotic translation initiation factor 3 subunit A	0.394962	0.0414584
P60660	MYL6	myosin light chain 6	0.394299	0.0418321
P61981	YWHAG	tyrosine 3-monooxygenase/tryptophan 5-monooxygenase activation protein gamma	0.393504	0.0422838
Q9Y6C2	EMILIN1	elastin microfibril interfacer 1	0.393407	0.0423392
Q07960	ARHGAP1	Rho GTPase activating protein 1	0.392013	0.0431411
Q9NZ32	ACTR10	actin related protein 10	0.391218	0.0436042
Q8IW45	NAXD	NAD(P)HX dehydratase	0.390832	0.0438301
P35080	PFN2	profilin 2	0.387749	0.0456702
P12109	COL6A1	collagen type VI alpha 1 chain	0.387309	0.0459377
P11021	HSPA5	heat shock protein family A (Hsp70) member 5	0.386064	0.0467013
Q99497	PARK7	Parkinsonism associated deglycase	0.385839	0.0468403
P62826	RAN	RAN, member RAS oncogene family	0.385786	0.0468727
P26640	VARS1	valyl-tRNA synthetase 1	0.385507	0.0470458
P27797	CALR	calreticulin	0.384476	0.0476899
P11142	HSPA8	heat shock protein family A (Hsp70) member 8	0.382254	0.0491
P17612	PRKACA	protein kinase cAMP-activated catalytic subunit alpha	0.381053	0.0498763
P26022	PTX3	pentraxin 3	-0.382543	0.0489151
P09871	C1S	complement C1s	-0.385155	0.0472652
P01781	NA	NA	-0.389923	0.0443663
P80188	LCN2	lipocalin 2	-0.389937	0.044358
P01598	NA	NA	-0.390229	0.0441855
Q5QNW6	H2BC18	H2B clustered histone 18	-0.390295	0.0441466
O75015	FCGR3B	Fc fragment of IgG receptor IIIb	-0.390347	0.0441156
P59666	DEFA3	defensin alpha 3	-0.390418	0.0440738
P01600	NA	NA	-0.390837	0.0438274
P27169	PON1	paraoxonase 1	-0.397661	0.0399639
O43653	PSCA	prostate stem cell antigen	-0.416741	0.0305831
P01031	C5	complement C5	-0.41716	0.0303988
P01765	NA	NA	-0.417394	0.0302964
P01876	IGHA1	NA	-0.42074	0.0288623
P19827	ITIH1	inter-alpha-trypsin inhibitor heavy chain 1	-0.427352	0.0261896
O00602	FCN1	ficolin 1	-0.436408	0.0228577
O75594	PGLYRP1	peptidoglycan recognition protein 1	-0.439125	0.0219287
P01617	NA	NA	-0.439774	0.0217113
P04839	CYBB	cytochrome b-245 beta chain	-0.439813	0.0216984
P80748	IGLV3-21	NA	-0.442027	0.0209705
P08603	CFH	complement factor H	-0.449183	0.0187531
O76070	SNCG	synuclein gamma	-0.452658	0.0177478
P36955	SERPINF1	serpin family F member 1	-0.454171	0.0173242
P01625	NA	NA	-0.487812	0.00984618
P00751	CFB	complement factor B	-0.490166	0.00944481
P01766	IGHV3-13	NA	-0.491543	0.00921649
P49913	CAMP	cathelicidin antimicrobial peptide	-0.49699	0.00835772
Q9NRD8	DUOX2	dual oxidase 2	-0.516923	0.00576433
P02746	NA	NA	-0.517604	0.00568938
P01860	NA	NA	-0.521308	0.00529618
P00734	F2	coagulation factor II, thrombin	-0.525305	0.00489795
P25815	S100P	S100 calcium binding protein P	-0.547979	0.00308673
P05546	SERPIND1	serpin family D member 1	-0.551335	0.0028749
