# Supplementary material for: Proteomic Profiling of Tissue Exosomes Indicates Continuous Release of Malignant Exosomes in Urinary Bladder Cancer Patients, Even with Pathologically Undetectable Tumour
Source: Cancers (Basel). 2021 Jun 29;13(13):3242. doi: 10.3390/cancers13133242 (PMC8267924; doi:10.3390/cancers13133242)
Supplement: Supplementary file 1 [file cancers-13-03242-s001.zip › Table S4.xlsx]

## Sheet: Table S3
Supplementary Table S4. Proteins and sample categories significantly correlating with PCA performed on tissue samples only.
Dimension 1 (Sex, Prostate cancer and Chemotherapy cycles)
Uniprotswissprot	Hgnc symbol	Wikigene description	Correlation	P value		Dimension	Category	Correlation	P value
Q01518	CAP1	cyclase associated actin cytoskeleton regulatory protein 1	0.96004	5.39219e-08		Dim.1	Sex	0.622653	0.000793102
P21333	FLNA	filamin A	0.922168	2.70952e-06		Dim.1	Prostate cancer	0.312198	0.037805
Q15746	MYLK	myosin light chain kinase	0.914301	4.74494e-06		Dim.1	Chemotherapy cycles	0.56663	0.0346239
P04792	HSPB1	heat shock protein family B (small) member 1	0.913748	4.92539e-06		Dim.2	Origin	0.446302	0.00901984
P68032	ACTC1	actin alpha cardiac muscle 1	0.902806	9.84234e-06
P49327	FASN	fatty acid synthase	0.898354	1.27499e-05
P60709	ACTB	actin beta	0.897304	1.3529e-05
P30043	BLVRB	biliverdin reductase B	0.890575	1.95032e-05
P07437	TUBB	tubulin beta class I	0.890481	1.95997e-05
P11413	G6PD	glucose-6-phosphate dehydrogenase	0.88752	2.28507e-05
Q96AC1	FERMT2	fermitin family member 2	0.886879	2.36096e-05
P49591	SARS1	seryl-tRNA synthetase 1	0.884373	2.6775e-05
Q96QK1	VPS35	VPS35 retromer complex component	0.881834	3.03286e-05
P61978	HNRNPK	heterogeneous nuclear ribonucleoprotein K	0.879126	3.45344e-05
P07900	HSP90AA1	heat shock protein 90 alpha family class A member 1	0.877605	3.70976e-05
Q9NVA2	SEPTIN11	septin 11	0.871751	4.84577e-05
P12814	ACTN1	actinin alpha 1	0.871675	4.86217e-05
Q16181	SEPTIN7	septin 7	0.869564	5.3369e-05
P06576	ATP5F1B	ATP synthase F1 subunit beta	0.869086	5.44938e-05
P40763	STAT3	signal transducer and activator of transcription 3	0.868902	5.49318e-05
P04406	GAPDH	glyceraldehyde-3-phosphate dehydrogenase	0.867986	5.71582e-05
P10301	RRAS	RAS related	0.866229	6.16303e-05
P11766	ADH5	alcohol dehydrogenase 5 (class III), chi polypeptide	0.86212	7.32135e-05
Q9HBL0	TNS1	tensin 1	0.860882	7.70318e-05
P61158	ACTR3	actin related protein 3	0.859257	8.22867e-05
O75083	WDR1	WD repeat domain 1	0.856534	9.17439e-05
P46777	RPL5	ribosomal protein L5	0.85595	9.38858e-05
P62937	PPIA	peptidylprolyl isomerase A	0.851142	0.000113086
P11217	PYGM	glycogen phosphorylase, muscle associated	0.85094	0.000113956
P98095	FBLN2	fibulin 2	0.849333	0.000121085
P31323	PRKAR2B	NA	0.848944	0.000122865
Q9NYL2	MAP3K20	mitogen-activated protein kinase kinase kinase 20	0.848174	0.000126447
P35998	PSMC2	proteasome 26S subunit, ATPase 2	0.846793	0.00013309
P60660	MYL6	myosin light chain 6	0.846188	0.000136084
O43776	NARS1	asparaginyl-tRNA synthetase 1	0.845417	0.000139986
P53814	SMTN	smoothelin	0.84416	0.000146532
P62140	PPP1CB	protein phosphatase 1 catalytic subunit beta	0.841768	0.000159683
Q14894	CRYM	crystallin mu	0.840812	0.000165197
O43813	LANCL1	LanC like 1	0.840662	0.000166077
Q08257	CRYZ	crystallin zeta	0.839735	0.000171597
P49773	HINT1	histidine triad nucleotide binding protein 1	0.838976	0.000176222
Q9BR76	CORO1B	coronin 1B	0.838702	0.000177919
P50990	CCT8	chaperonin containing TCP1 subunit 8	0.837013	0.000188664
P10644	PRKAR1A	protein kinase cAMP-dependent type I regulatory subunit alpha	0.830367	0.000236167
P29536	LMOD1	leiomodin 1	0.830233	0.000237213
Q9Y696	CLIC4	chloride intracellular channel 4	0.828818	0.000248519
Q15661	TPSAB1	tryptase alpha/beta 1	0.828169	0.000253853
P07737	PFN1	profilin 1	0.824254	0.000287985
P14868	DARS1	aspartyl-tRNA synthetase 1	0.822581	0.000303664
Q93052	LPP	LIM domain containing preferred translocation partner in lipoma	0.81977	0.000331538
P09417	QDPR	quinoid dihydropteridine reductase	0.819376	0.000335607
P09211	GSTP1	glutathione S-transferase pi 1	0.818202	0.000347975
Q15019	SEPTIN2	septin 2	0.817138	0.000359482
P21266	GSTM3	glutathione S-transferase mu 3	0.816882	0.000362303
Q9BZQ8	NIBAN1	niban apoptosis regulator 1	0.815558	0.000377153
P12277	CKB	creatine kinase B	0.813747	0.000398257
P62491	RAB11A	RAB11A, member RAS oncogene family	0.812159	0.000417538
O60884	DNAJA2	DnaJ heat shock protein family (Hsp40) member A2	0.809057	0.000457352
P35573	AGL	amylo-alpha-1, 6-glucosidase, 4-alpha-glucanotransferase	0.807017	0.000485172
Q8WX93	PALLD	palladin, cytoskeletal associated protein	0.804898	0.000515487
Q04917	YWHAH	tyrosine 3-monooxygenase/tryptophan 5-monooxygenase activation protein eta	0.803919	0.000530002
Q01813	PFKP	phosphofructokinase, platelet	0.801977	0.000559756
P14618	PKM	pyruvate kinase M1/2	0.801326	0.000570033
Q14195	DPYSL3	dihydropyrimidinase like 3	0.800288	0.000586705
P62195	PSMC5	proteasome 26S subunit, ATPase 5	0.799808	0.000594567
P23528	CFL1	cofilin 1	0.799354	0.000602064
Q13642	FHL1	four and a half LIM domains 1	0.79726	0.000637656
Q9ULV4	CORO1C	coronin 1C	0.796276	0.000654948
P31939	ATIC	5-aminoimidazole-4-carboxamide ribonucleotide formyltransferase/IMP cyclohydrolase	0.796172	0.000656795
P63000	RAC1	Rac family small GTPase 1	0.796069	0.000658634
P13010	XRCC5	X-ray repair cross complementing 5	0.794228	0.00069215
P10768	ESD	esterase D	0.793871	0.000698791
P13639	EEF2	eukaryotic translation elongation factor 2	0.793779	0.000700515
P11216	PYGB	glycogen phosphorylase B	0.793524	0.000705323
Q06830	PRDX1	peroxiredoxin 1	0.789534	0.000783827
P00558	PGK1	phosphoglycerate kinase 1	0.785472	0.000870779
P27348	YWHAQ	tyrosine 3-monooxygenase/tryptophan 5-monooxygenase activation protein theta	0.784201	0.000899524
Q14204	DYNC1H1	dynein cytoplasmic 1 heavy chain 1	0.783275	0.00092093
O95865	DDAH2	dimethylarginine dimethylaminohydrolase 2	0.781671	0.000958992
P17858	PFKL	phosphofructokinase, liver type	0.779216	0.00101967
Q9Y490	TLN1	talin 1	0.779106	0.00102244
P30153	PPP2R1A	protein phosphatase 2 scaffold subunit Aalpha	0.77884	0.00102922
Q7Z4I7	LIMS2	LIM zinc finger domain containing 2	0.777679	0.00105916
P49368	CCT3	chaperonin containing TCP1 subunit 3	0.775987	0.00110407
P17812	CTPS1	CTP synthase 1	0.775835	0.00110818
P28482	MAPK1	mitogen-activated protein kinase 1	0.774856	0.00113494
Q01995	TAGLN	transgelin	0.774344	0.00114912
Q9ULC3	RAB23	RAB23, member RAS oncogene family	0.771656	0.00122598
P00387	CYB5R3	cytochrome b5 reductase 3	0.770531	0.00125934
Q14315	FLNC	filamin C	0.766268	0.00139235
P14174	MIF	macrophage migration inhibitory factor	0.765955	0.00140252
Q9NRX4	PHPT1	phosphohistidine phosphatase 1	0.765469	0.00141846
P60981	DSTN	destrin, actin depolymerizing factor	0.761757	0.00154502
P02649	APOE	apolipoprotein E	0.757005	0.00171996
P23526	AHCY	adenosylhomocysteinase	0.755106	0.00179415
O14558	HSPB6	heat shock protein family B (small) member 6	0.754823	0.0018054
P15121	AKR1B1	aldo-keto reductase family 1 member B	0.750556	0.0019822
P07099	EPHX1	epoxide hydrolase 1	0.75004	0.00200446
P49189	ALDH9A1	aldehyde dehydrogenase 9 family member A1	0.749063	0.00204717
P23142	FBLN1	fibulin 1	0.748345	0.00207903
P08238	HSP90AB1	heat shock protein 90 alpha family class B member 1	0.747961	0.00209624
P22314	UBA1	ubiquitin like modifier activating enzyme 1	0.747867	0.00210045
P21291	CSRP1	cysteine and glycine rich protein 1	0.743509	0.00230394
O43175	PHGDH	phosphoglycerate dehydrogenase	0.742789	0.00233902
P17661	DES	desmin	0.739381	0.00251075
P04083	ANXA1	annexin A1	0.738694	0.00254657
P61019	RAB2A	RAB2A, member RAS oncogene family	0.738467	0.00255848
P13861	PRKAR2A	protein kinase cAMP-dependent type II regulatory subunit alpha	0.737509	0.00260924
Q63ZY3	KANK2	KN motif and ankyrin repeat domains 2	0.737054	0.00263363
Q9UBQ7	GRHPR	glyoxylate and hydroxypyruvate reductase	0.735262	0.00273149
Q14203	DCTN1	dynactin subunit 1	0.734242	0.00278845
Q8N335	GPD1L	glycerol-3-phosphate dehydrogenase 1 like	0.733584	0.00282568
Q13418	ILK	integrin linked kinase	0.732786	0.00287134
P15880	RPS2	ribosomal protein S2	0.731706	0.00293413
P08107	NA	NA	0.731578	0.00294164
O60218	AKR1B10	aldo-keto reductase family 1 member B10	0.730443	0.00300886
P62333	PSMC6	proteasome 26S subunit, ATPase 6	0.729995	0.00303574
P51888	PRELP	proline and arginine rich end leucine rich repeat protein	0.729276	0.0030793
P06727	APOA4	apolipoprotein A4	0.728913	0.00310142
P01024	C3	complement C3	0.728781	0.00310953
Q9UGI8	TES	testin LIM domain protein	0.728592	0.00312114
O43488	AKR7A2	aldo-keto reductase family 7 member A2	0.728058	0.00315412
P05388	RPLP0	ribosomal protein lateral stalk subunit P0	0.727533	0.00318684
Q9NR12	PDLIM7	PDZ and LIM domain 7	0.726801	0.00323286
P62191	PSMC1	proteasome 26S subunit, ATPase 1	0.726746	0.00323634
Q8WUM4	PDCD6IP	programmed cell death 6 interacting protein	0.726609	0.00324501
P00747	PLG	plasminogen	0.725889	0.00329097
Q6DD88	ATL3	atlastin GTPase 3	0.724953	0.00335144
Q92747	ARPC1A	actin related protein 2/3 complex subunit 1A	0.72495	0.00335163
P69891	HBG1	hemoglobin subunit gamma 1	0.7214	0.003589
P20073	ANXA7	annexin A7	0.721236	0.00360031
P63244	RACK1	receptor for activated C kinase 1	0.719434	0.00372606
O60701	UGDH	UDP-glucose 6-dehydrogenase	0.719117	0.00374848
O00299	CLIC1	chloride intracellular channel 1	0.719106	0.0037493
Q00839	HNRNPU	heterogeneous nuclear ribonucleoprotein U	0.71851	0.00379183
P18206	VCL	vinculin	0.715837	0.00398737
P50991	CCT4	chaperonin containing TCP1 subunit 4	0.715312	0.00402667
Q96DG6	CMBL	carboxymethylenebutenolidase homolog	0.715134	0.00404009
Q71U36	TUBA1A	tubulin alpha 1a	0.712431	0.00424789
P04279	SEMG1	semenogelin 1	0.712148	0.00427011
P04899	GNAI2	G protein subunit alpha i2	0.711237	0.00434229
Q15365	PCBP1	poly(rC) binding protein 1	0.707074	0.00468438
O15143	ARPC1B	actin related protein 2/3 complex subunit 1B	0.705318	0.00483481
P60953	CDC42	cell division cycle 42	0.704735	0.00488562
Q9NZN4	EHD2	EH domain containing 2	0.703853	0.00496326
P16152	CBR1	carbonyl reductase 1	0.703782	0.00496954
Q16658	FSCN1	fascin actin-bundling protein 1	0.701363	0.00518762
P62888	RPL30	ribosomal protein L30	0.70055	0.0052626
Q9BUF5	TUBB6	tubulin beta 6 class V	0.700368	0.00527945
P19823	ITIH2	inter-alpha-trypsin inhibitor heavy chain 2	0.699455	0.00536483
P50995	ANXA11	annexin A11	0.69647	0.00565146
P68104	EEF1A1	eukaryotic translation elongation factor 1 alpha 1	0.695108	0.00578625
P04004	VTN	vitronectin	0.694665	0.00583061
P62879	GNB2	G protein subunit beta 2	0.693971	0.0059006
P60228	EIF3E	eukaryotic translation initiation factor 3 subunit E	0.693044	0.00599512
P07203	GPX1	glutathione peroxidase 1	0.692865	0.00601351
P62714	PPP2CB	protein phosphatase 2 catalytic subunit beta	0.692837	0.00601642
Q16555	DPYSL2	dihydropyrimidinase like 2	0.692724	0.00602804
Q13347	EIF3I	eukaryotic translation initiation factor 3 subunit I	0.689126	0.00640781
P02511	CRYAB	crystallin alpha B	0.687578	0.00657686
P08237	PFKM	phosphofructokinase, muscle	0.687502	0.00658515
O43294	TGFB1I1	transforming growth factor beta 1 induced transcript 1	0.687031	0.00663732
O95425	SVIL	supervillin	0.686661	0.00667852
P00568	AK1	adenylate kinase 1	0.685856	0.00676889
P00325	ADH1B	alcohol dehydrogenase 1B (class I), beta polypeptide	0.68488	0.00687963
Q9BVC6	TMEM109	transmembrane protein 109	0.681234	0.00730597
P02751	FN1	fibronectin 1	0.678201	0.00767599
P61160	ACTR2	actin related protein 2	0.673033	0.00833975
P12111	COL6A3	collagen type VI alpha 3 chain	0.672163	0.00845576
P02042	HBD	hemoglobin subunit delta	0.669733	0.00878626
O15061	SYNM	synemin	0.666312	0.00926856
Q7L576	CYFIP1	cytoplasmic FMR1 interacting protein 1	0.665094	0.00944505
P61163	ACTR1A	actin related protein 1A	0.66467	0.00950702
Q9UBR2	CTSZ	cathepsin Z	0.663496	0.00968061
P06733	ENO1	enolase 1	0.661506	0.00998015
P51911	CNN1	calponin 1	0.660009	0.0102102
Q15366	PCBP2	poly(rC) binding protein 2	0.658824	0.0103951
Q09666	AHNAK	AHNAK nucleoprotein	0.655179	0.0109803
O60282	KIF5C	kinesin family member 5C	0.653595	0.0112423
P50148	GNAQ	G protein subunit alpha q	0.651777	0.011549
P35749	MYH11	myosin heavy chain 11	0.648521	0.0121142
Q99536	VAT1	vesicle amine transport 1	0.643582	0.0130119
P09382	LGALS1	galectin 1	0.642498	0.0132155
P07355	ANXA2	annexin A2	0.638532	0.0139814
O00764	PDXK	pyridoxal kinase	0.632471	0.0152169
P06396	GSN	gelsolin	0.630571	0.0156207
P02647	APOA1	apolipoprotein A1	0.627073	0.0163856
P68871	HBB	hemoglobin subunit beta	0.621439	0.0176771
Q9Y230	RUVBL2	RuvB like AAA ATPase 2	0.617556	0.018611
P59998	ARPC4	actin related protein 2/3 complex subunit 4	0.617538	0.0186156
Q9H4G4	GLIPR2	GLI pathogenesis related 2	0.617335	0.0186655
Q13885	TUBB2A	tubulin beta 2A class IIa	0.617281	0.0186787
Q9NQR4	NIT2	nitrilase family member 2	0.616981	0.0187525
P54920	NAPA	NSF attachment protein alpha	0.616772	0.0188043
P55060	CSE1L	chromosome segregation 1 like	0.616516	0.0188676
P51570	GALK1	galactokinase 1	0.615451	0.0191328
Q9UHD8	SEPTIN9	septin 9	0.615208	0.0191939
P68371	TUBB4B	tubulin beta 4B class IVb	0.612393	0.0199104
P01023	A2M	alpha-2-macroglobulin	0.611057	0.0202575
P07741	APRT	adenine phosphoribosyltransferase	0.610189	0.0204855
P11586	MTHFD1	methylenetetrahydrofolate dehydrogenase, cyclohydrolase and formyltetrahydrofolate synthetase 1	0.609692	0.0206168
O00429	DNM1L	dynamin 1 like	0.60368	0.0222572
P61026	RAB10	RAB10, member RAS oncogene family	0.600906	0.0230461
Q07954	LRP1	LDL receptor related protein 1	0.600101	0.0232792
Q07960	ARHGAP1	Rho GTPase activating protein 1	0.595676	0.024591
Q00610	CLTC	clathrin heavy chain	0.594359	0.024992
P10909	CLU	clusterin	0.593437	0.0252753
Q14240	EIF4A2	eukaryotic translation initiation factor 4A2	0.588096	0.0269659
P61106	RAB14	RAB14, member RAS oncogene family	0.582542	0.0288123
P62873	GNB1	G protein subunit beta 1	0.580245	0.0296027
P98160	HSPG2	heparan sulfate proteoglycan 2	0.579253	0.0299491
P51148	RAB5C	RAB5C, member RAS oncogene family	0.579242	0.0299528
P15309	ACP3	acid phosphatase 3	0.57487	0.0315153
P62805	H4C3	H4 clustered histone 3	0.572548	0.0323695
Q15582	TGFBI	transforming growth factor beta induced	0.571433	0.0327859
Q9UMS4	PRPF19	pre-mRNA processing factor 19	0.569786	0.0334079
Q92597	NDRG1	N-myc downstream regulated 1	0.569504	0.0335153
Q9Y6C2	EMILIN1	elastin microfibril interfacer 1	0.566409	0.0347103
Q9NZ32	ACTR10	actin related protein 10	0.564366	0.0355165
Q8IW45	NAXD	NAD(P)HX dehydratase	0.563994	0.0356647
Q9HA64	FN3KRP	fructosamine 3 kinase related protein	0.563665	0.0357963
P02788	LTF	lactotransferrin	0.561462	0.036686
P05164	MPO	myeloperoxidase	0.559836	0.037353
P61586	RHOA	ras homolog family member A	0.55934	0.0375582
Q9Y265	RUVBL1	RuvB like AAA ATPase 1	0.556582	0.0387149
P60174	TPI1	triosephosphate isomerase 1	0.556532	0.038736
O15145	ARPC3	actin related protein 2/3 complex subunit 3	0.555808	0.0390444
Q14152	EIF3A	eukaryotic translation initiation factor 3 subunit A	0.550196	0.0414933
O75828	CBR3	carbonyl reductase 3	0.548701	0.0421644
P11142	HSPA8	heat shock protein family A (Hsp70) member 8	0.543387	0.044614
Q16853	AOC3	amine oxidase copper containing 3	0.541952	0.0452929
P23396	RPS3	ribosomal protein S3	0.540372	0.0460493
Q8TE77	SSH3	slingshot protein phosphatase 3	0.540195	0.0461347
P07195	LDHB	lactate dehydrogenase B	0.539951	0.0462526
P61006	RAB8A	RAB8A, member RAS oncogene family	0.539558	0.0464424
P35222	CTNNB1	catenin beta 1	0.539077	0.0466763
P47756	CAPZB	capping actin protein of muscle Z-line subunit beta	0.539019	0.0467045
Q13555	CAMK2G	calcium/calmodulin dependent protein kinase II gamma	0.538459	0.0469774
Q13425	SNTB2	syntrophin beta 2	0.537225	0.0475831
P04003	C4BPA	complement component 4 binding protein alpha	0.533237	0.0495801
P53618	COPB1	COPI coat complex subunit beta 1	0.532651	0.0498783
P19652	ORM2	orosomucoid 2	-0.538266	0.0470717
P15144	ANPEP	alanyl aminopeptidase, membrane	-0.571144	0.0328944
Q92820	GGH	gamma-glutamyl hydrolase	-0.572184	0.0325049
Q96IY4	CPB2	carboxypeptidase B2	-0.588869	0.0267163
P02655	APOC2	apolipoprotein C2	-0.593497	0.0252571
O75882	ATRN	attractin	-0.594993	0.0247983
Q9UGM5	FETUB	fetuin B	-0.601139	0.0229791
P02753	RBP4	retinol binding protein 4	-0.615108	0.0192189
P06276	BCHE	butyrylcholinesterase	-0.617248	0.0186869
P15151	PVR	PVR cell adhesion molecule	-0.624115	0.0170544
P15169	CPN1	carboxypeptidase N subunit 1	-0.629734	0.0158012
P22792	CPN2	carboxypeptidase N subunit 2	-0.63257	0.0151961
P54108	CRISP3	cysteine rich secretory protein 3	-0.63978	0.0137369
Q6UXB8	PI16	peptidase inhibitor 16	-0.64511	0.0127289
P02656	APOC3	apolipoprotein C3	-0.648389	0.0121377
P04217	A1BG	alpha-1-B glycoprotein	-0.652584	0.0114121
Q6UX71	PLXDC2	plexin domain containing 2	-0.665748	0.00934997
P04180	LCAT	lecithin-cholesterol acyltransferase	-0.66805	0.00902101
Q9NZP8	C1RL	complement C1r subcomponent like	-0.681245	0.00730468
P01009	SERPINA1	serpin family A member 1	-0.690751	0.00623399
P02790	HPX	hemopexin	-0.704017	0.00494878
P02750	LRG1	leucine rich alpha-2-glycoprotein 1	-0.705379	0.00482954
P01876	IGHA1	NA	-0.713931	0.00413155
P43652	AFM	afamin	-0.714191	0.00411165
P01042	KNG1	kininogen 1	-0.737981	0.00258412
P02765	AHSG	alpha 2-HS glycoprotein	-0.745544	0.00220708
Q96PD5	PGLYRP2	peptidoglycan recognition protein 2	-0.747128	0.0021339
P02766	TTR	transthyretin	-0.755464	0.00177997
P51884	LUM	lumican	-0.771007	0.00124513
P00738	HP	haptoglobin	-0.773694	0.00116734
P02787	TF	transferrin	-0.778281	0.00104356
P02652	APOA2	apolipoprotein A2	-0.782031	0.000950337
P02768	ALB	albumin	-0.784488	0.000892964
P01019	AGT	angiotensinogen	-0.786198	0.000854695
P12955	PEPD	peptidase D	-0.790747	0.000759263
P02760	AMBP	alpha-1-microglobulin/bikunin precursor	-0.811892	0.000420847
Q01459	CTBS	chitobiase	-0.825592	0.000275923
Dimension 2 (Origin)
Uniprotswissprot	Hgnc symbol	Wikigene description	Correlation	P value
P11678	EPX	eosinophil peroxidase	0.780116	0.000997063
P15088	CPA3	carboxypeptidase A3	0.776927	0.00107894
Q05315	CLC	Charcot-Leyden crystal galectin	0.767956	0.00133838
P02748	C9	complement C9	0.764781	0.00144129
P07339	CTSD	cathepsin D	0.74787	0.00210032
P07358	C8B	complement C8 beta chain	0.731301	0.00295793
P08571	CD14	CD14 molecule	0.703887	0.00496028
P08311	CTSG	cathepsin G	0.697568	0.00554469
P30050	RPL12	ribosomal protein L12	0.69147	0.00615837
P55899	FCGRT	Fc fragment of IgG receptor and transporter	0.690988	0.00620899
P00488	F13A1	coagulation factor XIII A chain	0.680147	0.00743697
Q02383	SEMG2	semenogelin 2	0.662818	0.00978175
P04196	HRG	histidine rich glycoprotein	0.654569	0.0110807
P0C0S5	H2AZ1	H2A.Z variant histone 1	0.643035	0.0131143
P03973	SLPI	secretory leukocyte peptidase inhibitor	0.642509	0.0132135
P13671	C6	complement C6	0.640942	0.013512
P20160	AZU1	azurocidin 1	0.635573	0.0145746
P35527	KRT9	keratin 9	0.608379	0.020967
P07858	NA	cathepsin B	0.593004	0.0254095
P01876	IGHA1	NA	0.578917	0.030067
P51148	RAB5C	RAB5C, member RAS oncogene family	0.574075	0.0318059
Q9NY15	STAB1	stabilin 1	0.57184	0.0326333
Q14344	GNA13	G protein subunit alpha 13	0.571565	0.0327362
P80723	BASP1	brain abundant membrane attached signal protein 1	0.571124	0.0329019
P36871	PGM1	phosphoglucomutase 1	0.568498	0.0339001
Q14624	ITIH4	inter-alpha-trypsin inhibitor heavy chain 4	0.56831	0.0339724
P63092	GNAS	GNAS complex locus	0.561048	0.0368553
P43686	PSMC4	proteasome 26S subunit, ATPase 4	0.560418	0.0371134
P01623	NA	NA	0.559411	0.0375291
P35908	KRT2	keratin 2	0.559169	0.0376292
P21980	TGM2	transglutaminase 2	0.555646	0.0391133
P68431	H3C2	H3 clustered histone 2	0.555203	0.0393031
Q96IJ6	GMPPA	GDP-mannose pyrophosphorylase A	0.548355	0.042321
P38606	ATP6V1A	ATPase H+ transporting V1 subunit A	0.546418	0.0432043
Q9UBQ0	VPS29	VPS29 retromer complex component	0.534909	0.0487356
Q8N335	GPD1L	glycerol-3-phosphate dehydrogenase 1 like	-0.534646	0.0488677
P01877	IGHA2	NA	-0.537567	0.0474146
Q9UBQ7	GRHPR	glyoxylate and hydroxypyruvate reductase	-0.540562	0.045958
O75828	CBR3	carbonyl reductase 3	-0.544748	0.0439771
P12110	COL6A2	collagen type VI alpha 2 chain	-0.547609	0.0426596
P28161	GSTM2	glutathione S-transferase mu 2	-0.550744	0.0412497
Q14203	DCTN1	dynactin subunit 1	-0.559434	0.0375196
P13861	PRKAR2A	protein kinase cAMP-dependent type II regulatory subunit alpha	-0.567232	0.0343895
Q9HA64	FN3KRP	fructosamine 3 kinase related protein	-0.570137	0.0332744
Q63ZY3	KANK2	KN motif and ankyrin repeat domains 2	-0.58978	0.0264242
P35555	FBN1	fibrillin 1	-0.596248	0.0244182
P40925	MDH1	malate dehydrogenase 1	-0.621405	0.0176852
O43396	TXNL1	thioredoxin like 1	-0.621405	0.0176852
P17931	LGALS3	galectin 3	-0.621405	0.0176852
P61020	RAB5B	RAB5B, member RAS oncogene family	-0.621405	0.0176852
Q99832	CCT7	chaperonin containing TCP1 subunit 7	-0.621405	0.0176852
P24844	MYL9	myosin light chain 9	-0.621405	0.0176852
Q09013	DMPK	DM1 protein kinase	-0.621405	0.0176852
Q6XQN6	NAPRT	nicotinate phosphoribosyltransferase	-0.621405	0.0176852
Q9UBQ5	EIF3K	eukaryotic translation initiation factor 3 subunit K	-0.621405	0.0176852
O14980	XPO1	exportin 1	-0.621405	0.0176852
P03989	NA	NA	-0.621405	0.0176852
P05386	RPLP1	ribosomal protein lateral stalk subunit P1	-0.621405	0.0176852
P07585	DCN	decorin	-0.621405	0.0176852
P14550	AKR1A1	aldo-keto reductase family 1 member A1	-0.621405	0.0176852
P34932	HSPA4	heat shock protein family A (Hsp70) member 4	-0.621405	0.0176852
P61204	ARF3	ADP ribosylation factor 3	-0.621405	0.0176852
Q03135	CAV1	caveolin 1	-0.621405	0.0176852
Q9Y639	NPTN	neuroplastin	-0.621405	0.0176852
O00560	SDCBP	syndecan binding protein	-0.621405	0.0176852
O15144	ARPC2	actin related protein 2/3 complex subunit 2	-0.621405	0.0176852
P46976	GYG1	glycogenin 1	-0.621405	0.0176852
P52895	AKR1C2	aldo-keto reductase family 1 member C2	-0.621405	0.0176852
P62834	RAP1A	RAP1A, member of RAS oncogene family	-0.621405	0.0176852
Q02750	MAP2K1	mitogen-activated protein kinase kinase 1	-0.621405	0.0176852
Q03013	GSTM4	glutathione S-transferase mu 4	-0.621405	0.0176852
Q96BM9	ARL8A	ADP ribosylation factor like GTPase 8A	-0.621405	0.0176852
Q99426	TBCB	tubulin folding cofactor B	-0.621405	0.0176852
Q9BUT1	BDH2	3-hydroxybutyrate dehydrogenase 2	-0.621405	0.0176852
Q9NVE7	PANK4	pantothenate kinase 4 (inactive)	-0.621405	0.0176852
O43865	AHCYL1	adenosylhomocysteinase like 1	-0.621405	0.0176852
P17655	CAPN2	calpain 2	-0.621405	0.0176852
P36969	GPX4	glutathione peroxidase 4	-0.621405	0.0176852
P49840	GSK3A	glycogen synthase kinase 3 alpha	-0.621405	0.0176852
P63167	DYNLL1	dynein light chain LC8-type 1	-0.621405	0.0176852
Q93008	USP9X	ubiquitin specific peptidase 9 X-linked	-0.621405	0.0176852
Q9BQE3	TUBA1C	tubulin alpha 1c	-0.621405	0.0176852
Q9Y2S2	CRYL1	crystallin lambda 1	-0.621405	0.0176852
P34896	SHMT1	serine hydroxymethyltransferase 1	-0.621405	0.0176852
Q96HC4	PDLIM5	PDZ and LIM domain 5	-0.621405	0.0176852
O95834	EML2	EMAP like 2	-0.621405	0.0176852
P35270	SPR	sepiapterin reductase	-0.621405	0.0176852
P53004	BLVRA	biliverdin reductase A	-0.621405	0.0176852
O00429	DNM1L	dynamin 1 like	-0.6233	0.0172422
P11586	MTHFD1	methylenetetrahydrofolate dehydrogenase, cyclohydrolase and formyltetrahydrofolate synthetase 1	-0.640082	0.0136782
P07741	APRT	adenine phosphoribosyltransferase	-0.641626	0.0133812
Q9UHD8	SEPTIN9	septin 9	-0.660287	0.0101671
P51570	GALK1	galactokinase 1	-0.661465	0.00998631
P80108	GPLD1	glycosylphosphatidylinositol specific phospholipase D1	-0.662886	0.00977157
P21926	CD9	CD9 molecule	-0.663516	0.00967756
P54920	NAPA	NSF attachment protein alpha	-0.669221	0.00885726
Q9NQR4	NIT2	nitrilase family member 2	-0.670873	0.00863006
Q13885	TUBB2A	tubulin beta 2A class IIa	-0.673802	0.00823828
Q9H4G4	GLIPR2	GLI pathogenesis related 2	-0.674461	0.00815205
Q9Y230	RUVBL2	RuvB like AAA ATPase 2	-0.680604	0.0073817
P59998	ARPC4	actin related protein 2/3 complex subunit 4	-0.681623	0.00725948
P55060	CSE1L	chromosome segregation 1 like	-0.690278	0.00628423
