# Supplementary material for: Proteomic Profiling of Tissue Exosomes Indicates Continuous Release of Malignant Exosomes in Urinary Bladder Cancer Patients, Even with Pathologically Undetectable Tumour
Source: Cancers (Basel). 2021 Jun 29;13(13):3242. doi: 10.3390/cancers13133242 (PMC8267924; doi:10.3390/cancers13133242)
Supplement: Supplementary file 1 [file cancers-13-03242-s001.zip › Table S5.xlsx]

## Sheet: Table S4
Supplementary Table S5. List of all identified proteins with log-fold change in average expression and adjusted p-values comparing samples based on site of origin, gender, neoadjuvant chemotherapy (NAC) and concomitant prostate cancer.
Uniprotswissprot	Hgnc symbol	Wikigene description	Tumour Site vs Distant Tissue log FC	Tumour Site vs Distant Tissue adj. P value	Female vs Male log FC	Female vs Male log FC adj. P value	Chemo vs Untreated log FC	Chemo vs Untreated adj. P value	Prostate Cancer vs None log FC	Prostate Cancer vs None adj. P value	Found in
Q86VB7	CD163	CD163 molecule	0.964212	0.770802	-0.145943	0.927522	4.90128	2.63713e-05	-0.369736	0.880961	Both
P15151	PVR	PVR cell adhesion molecule	0.755942	0.780923	1.2239	0.440823	-3.16402	0.0314784	-0.409102	0.834684	Both
Q07954	LRP1	LDL receptor related protein 1	1.57808	0.645683	-1.56915	0.440823	3.64242	0.0513307	0.658639	0.769002	Both
Q01995	TAGLN	transgelin	-0.0357915	0.998895	-1.73629	0.361564	3.35814	0.0513307	1.0762	0.551674	Both
P27348	YWHAQ	tyrosine 3-monooxygenase/tryptophan 5-monooxygenase activation protein theta	-0.855384	0.81599	-1.68494	0.440823	3.43608	0.139601	1.59328	0.520061	Both
P60953	CDC42	cell division cycle 42	0.454102	0.922786	-2.88573	0.15277	3.29943	0.139601	1.45532	0.520061	Both
P61981	YWHAG	tyrosine 3-monooxygenase/tryptophan 5-monooxygenase activation protein gamma	1.7388	0.645683	-1.41606	0.440823	3.11018	0.139601	0.0932523	0.959956	Both
P04264	KRT1	keratin 1	1.02951	0.770802	1.24823	0.464505	3.40316	0.145062	-1.63907	0.520061	Both
Q6UXB8	PI16	peptidase inhibitor 16	-0.107054	0.780923	0.154875	0.440823	-0.348567	0.177631	-0.159163	0.520061	Both
P11413	G6PD	glucose-6-phosphate dehydrogenase	-0.165031	0.998895	-3.93	0.0574335	3.144	0.191444	2.44051	0.51788	Both
Q9HBL0	TNS1	tensin 1	-0.312871	0.989566	-2.38426	0.241073	3.02817	0.191444	2.07507	0.51788	Both
P12814	ACTN1	actinin alpha 1	0.0520027	0.998895	-3.50957	0.0574335	2.80766	0.191444	1.99978	0.51788	Both
P02743	APCS	amyloid P component, serum	1.2655	0.645683	-0.738676	0.656042	2.7951	0.191444	1.9033	0.51788	Both
P35998	PSMC2	proteasome 26S subunit, ATPase 2	-0.0687568	0.998895	-2.13262	0.241073	2.74455	0.191444	1.89669	0.51788	Both
P49591	SARS1	seryl-tRNA synthetase 1	-0.17254	0.998895	-3.37914	0.0574335	2.70331	0.191444	1.76371	0.51788	Both
P62195	PSMC5	proteasome 26S subunit, ATPase 5	-0.10126	0.998895	-2.04419	0.216648	2.39513	0.191444	0.463243	0.828948	Both
Q13347	EIF3I	eukaryotic translation initiation factor 3 subunit I	1.20937	0.645683	-1.90541	0.241073	2.36151	0.191444	0.557315	0.783579	Both
P40763	STAT3	signal transducer and activator of transcription 3	-0.10266	0.998895	-2.90017	0.0574335	2.32013	0.191444	1.551	0.51788	Both
P02656	APOC3	apolipoprotein C3	-0.0545064	0.954957	0.191264	0.440823	-0.431582	0.191444	-0.284574	0.520061	Both
Q01459	CTBS	chitobiase	0.0453588	0.998895	1.74791	0.286637	-2.48336	0.191444	-1.60913	0.51788	Both
P08133	ANXA6	annexin A6	0.464068	0.645683	-0.173874	0.702719	1.17092	0.281858	0.0594879	0.915188	Both
P02748	C9	complement C9	2.1277	0.645683	-1.69399	0.398266	2.49274	0.284367	1.3556	0.520061	Both
Q15365	PCBP1	poly(rC) binding protein 1	0.594652	0.860871	-1.69659	0.361564	2.3064	0.284367	1.31398	0.520061	Both
P06576	ATP5F1B	ATP synthase F1 subunit beta	-0.653269	0.848449	-2.87436	0.120183	2.29949	0.284367	2.43649	0.459092	Both
O60701	UGDH	UDP-glucose 6-dehydrogenase	-0.582609	0.859311	-2.78607	0.120183	2.22885	0.284367	1.15436	0.528815	Both
P22897	MRC1	mannose receptor C-type 1	1.80369	0.645683	-0.237443	0.868021	2.1406	0.284367	1.12936	0.524417	Both
P19823	ITIH2	inter-alpha-trypsin inhibitor heavy chain 2	0.763855	0.799562	-2.64349	0.120183	2.11479	0.284367	1.10742	0.524417	Both
P07203	GPX1	glutathione peroxidase 1	0.593329	0.848449	-2.61908	0.120183	2.09526	0.284367	2.37339	0.431386	Both
P01889	HLA-B	major histocompatibility complex, class I, B	-0.369432	0.92809	-0.144534	0.914649	2.03699	0.284367	-1.40048	0.520061	Both
Q9UBR2	CTSZ	cathepsin Z	0.496978	0.861489	-2.48194	0.120183	1.98555	0.284367	0.743805	0.656267	Both
P39656	DDOST	dolichyl-diphosphooligosaccharide--protein glycosyltransferase non-catalytic subunit	0.798535	0.770802	1.08633	0.440823	1.96719	0.284367	-1.42034	0.51788	Both
Q9H8H3	METTL7A	methyltransferase like 7A	0.404065	0.902536	-1.402	0.362722	1.96288	0.284367	-0.0275137	0.985373	Both
Q16181	SEPTIN7	septin 7	-0.492771	0.861489	-2.45163	0.120183	1.9613	0.284367	2.13545	0.454991	Both
Q9NVA2	SEPTIN11	septin 11	-0.557181	0.844755	-2.42007	0.120183	1.93606	0.284367	2.14592	0.439697	Both
P98160	HSPG2	heparan sulfate proteoglycan 2	-0.685256	0.801264	-1.24768	0.440823	1.92269	0.284367	0.941188	0.552259	Both
P13667	PDIA4	protein disulfide isomerase family A member 4	0.894084	0.716204	1.01118	0.450753	1.92194	0.284367	-0.210367	0.903805	Both
Q53TN4	CYBRD1	cytochrome b reductase 1	0.597569	0.826153	0.888672	0.491701	1.91104	0.284367	-0.0924062	0.949922	Both
P60228	EIF3E	eukaryotic translation initiation factor 3 subunit E	0.424367	0.876782	-2.27708	0.120183	1.82167	0.284367	2.03927	0.439697	Both
P27105	STOM	stomatin	0.554649	0.645683	-0.172054	0.693053	0.809278	0.284367	0.107438	0.849495	Both
P04075	ALDOA	aldolase, fructose-bisphosphate A	-0.0391241	0.998895	0.0394368	0.912087	0.645956	0.284367	0.0561687	0.91529	Both
P04217	A1BG	alpha-1-B glycoprotein	-0.00703728	0.998895	0.133569	0.361564	-0.186339	0.284367	-0.14173	0.51788	Both
P23946	CMA1	chymase 1	1.91648	0.645683	-0.69331	0.641479	2.22114	0.28954	-1.1988	0.520061	Both
P00738	HP	haptoglobin	-0.0144229	0.990132	0.134887	0.181156	-0.13975	0.327971	-0.1028	0.51788	Both
Q96PD5	PGLYRP2	peptidoglycan recognition protein 2	0.0567063	0.874459	0.236767	0.241073	-0.24869	0.333174	-0.227276	0.459092	Both
P26038	MSN	moesin	-0.254076	0.989162	-1.09719	0.459523	3.8945	0.333783	0.426992	0.84165	Both
P11217	PYGM	glycogen phosphorylase, muscle associated	-1.81494	0.645683	-2.90411	0.176938	2.32329	0.333783	2.12646	0.520061	Both
P50454	SERPINH1	serpin family H member 1	2.73474	0.645683	0.463807	0.770886	1.91432	0.333783	-0.895919	0.613171	TumourSite
P31323	PRKAR2B	NA	-1.52143	0.645683	-2.3858	0.176938	1.90864	0.333783	1.79687	0.519079	Both
O43813	LANCL1	LanC like 1	-1.25609	0.645683	-2.3218	0.176938	1.85744	0.333783	1.8151	0.51788	Both
Q8WUM4	PDCD6IP	programmed cell death 6 interacting protein	-1.58328	0.645683	-2.30759	0.176938	1.84607	0.333783	0.542591	0.813416	Both
Q15084	PDIA6	protein disulfide isomerase family A member 6	1.31462	0.645683	0.495661	0.749384	1.8368	0.333783	0.269672	0.898052	Both
P15088	CPA3	carboxypeptidase A3	2.6226	0.645683	-0.987796	0.474025	1.83582	0.333783	0.430025	0.850631	TumourSite
P27487	DPP4	dipeptidyl peptidase 4	-1.24599	0.645683	1.66615	0.382306	1.81739	0.333783	-0.908907	0.581595	Both
Q15366	PCBP2	poly(rC) binding protein 2	-0.0322506	0.998895	-2.23226	0.176938	1.78581	0.333783	1.7903	0.51788	Both
P05388	RPLP0	ribosomal protein lateral stalk subunit P0	0.0902642	0.998895	-2.22152	0.176938	1.77721	0.333783	1.9009	0.51788	Both
Q07960	ARHGAP1	Rho GTPase activating protein 1	0.0107736	0.998895	-1.05164	0.440823	1.76577	0.333783	0.650546	0.751604	Both
Q14974	KPNB1	karyopherin subunit beta 1	1.13863	0.645683	-0.913939	0.483302	1.73878	0.333783	1.63843	0.51788	Both
P50990	CCT8	chaperonin containing TCP1 subunit 8	-1.03799	0.658877	-2.16727	0.176938	1.73382	0.333783	1.71851	0.51788	Both
P43034	PAFAH1B1	platelet activating factor acetylhydrolase 1b regulatory subunit 1	0.111373	0.998895	-1.15397	0.440823	1.73229	0.333783	1.87576	0.51788	Both
P98095	FBLN2	fibulin 2	-1.40039	0.645683	-2.1458	0.176938	1.71664	0.333783	1.62957	0.51788	Both
P61106	RAB14	RAB14, member RAS oncogene family	-0.00535027	0.998895	-2.14101	0.176938	1.71281	0.333783	0.306347	0.880961	Both
P53814	SMTN	smoothelin	-1.38159	0.645683	-2.12581	0.176938	1.70064	0.333783	1.65848	0.51788	Both
Q14894	CRYM	crystallin mu	-1.22751	0.645683	-2.05811	0.176938	1.64648	0.333783	1.42032	0.520061	Both
Q9NZM1	MYOF	myoferlin	1.13037	0.645683	-0.852781	0.487167	1.64024	0.333783	-0.96371	0.520061	Both
P62888	RPL30	ribosomal protein L30	-0.0331152	0.998895	-2.02376	0.176938	1.61901	0.333783	2.69835	0.366312	Both
P61019	RAB2A	RAB2A, member RAS oncogene family	0.0219053	0.998895	-2.01203	0.176938	1.60962	0.333783	1.55348	0.51788	Both
Q9NY15	STAB1	stabilin 1	1.2848	0.645683	-0.678719	0.594797	1.60952	0.333783	0.187685	0.913011	Both
P41250	GARS1	glycyl-tRNA synthetase 1	0.142672	0.998895	-1.99823	0.176938	1.59858	0.333783	0.215028	0.901292	Both
P53618	COPB1	COPI coat complex subunit beta 1	1.07692	0.645683	-1.95564	0.176938	1.56452	0.333783	1.44483	0.520061	Both
Q9Y3Z3	SAMHD1	SAM and HD domain containing deoxynucleoside triphosphate triphosphohydrolase 1	0.0909025	0.998895	0.247005	0.843161	1.55876	0.333783	-1.94845	0.366312	Both
P47756	CAPZB	capping actin protein of muscle Z-line subunit beta	0.0740864	0.998895	-0.821446	0.474528	1.52693	0.333783	0.439182	0.813418	Both
P11234	RALB	RAS like proto-oncogene B	-0.162651	0.998895	-0.825218	0.464774	1.50203	0.333783	-0.673035	0.639439	Both
P43686	PSMC4	proteasome 26S subunit, ATPase 4	0.973768	0.645683	-0.906572	0.440823	1.4815	0.333783	0.389345	0.833197	Both
Q9HA64	FN3KRP	fructosamine 3 kinase related protein	-2.07962	0.645683	-0.761098	0.486895	1.45574	0.333783	0.413809	0.817655	DistantTissue
Q9UMS4	PRPF19	pre-mRNA processing factor 19	0.0864727	0.998895	-1.77951	0.176938	1.42361	0.333783	0.424651	0.813416	Both
Q01518	CAP1	cyclase associated actin cytoskeleton regulatory protein 1	-0.0123581	0.998895	-1.05763	0.0397788	0.681694	0.333783	0.726538	0.424501	Both
P02766	TTR	transthyretin	0.0872279	0.801264	0.216382	0.263015	-0.222258	0.333783	-0.149965	0.520061	Both
P02760	AMBP	alpha-1-microglobulin/bikunin precursor	-0.0461701	0.958142	0.41446	0.0794093	-0.287358	0.333783	-0.256593	0.51788	Both
P69905	HBA2	hemoglobin subunit alpha 2	0.0942578	0.885293	-0.136236	0.676215	-0.526963	0.333783	0.0778892	0.849495	Both
P41222	PTGDS	prostaglandin D2 synthase	1.29366	0.645683	1.08332	0.440823	-1.70594	0.333783	0.647273	0.688853	Both
P20073	ANXA7	annexin A7	-0.283277	0.959433	-2.01557	0.177148	1.61245	0.33657	0.468114	0.813418	Both
P15309	ACP3	acid phosphatase 3	0.0781713	0.998895	-2.57984	0.178791	2.06387	0.338776	0.947814	0.677911	Both
P08758	ANXA5	annexin A5	0.358947	0.716204	-0.531046	0.43366	1.14349	0.338776	0.215342	0.780646	Both
P02787	TF	transferrin	0.0804039	0.957683	0.604887	0.176938	-0.498687	0.350487	-0.543424	0.459092	Both
P07237	P4HB	prolyl 4-hydroxylase subunit beta	1.12564	0.645683	-0.777581	0.574869	3.23404	0.406767	0.442939	0.813416	Both
P14625	HSP90B1	heat shock protein 90 beta family member 1	1.70639	0.645683	-1.02116	0.517443	3.78295	0.414521	0.267247	0.898052	Both
Q9P2B2	PTGFRN	prostaglandin F2 receptor inhibitor	1.32202	0.645683	-1.10661	0.462219	3.67504	0.418552	0.502078	0.813416	Both
P61158	ACTR3	actin related protein 3	0.483305	0.894095	-2.81375	0.132675	2.64389	0.418552	1.75871	0.51788	Both
Q92896	GLG1	golgi glycoprotein 1	0.690895	0.815795	0.42173	0.770544	2.47051	0.418552	-0.184611	0.915188	Both
Q07065	CKAP4	cytoskeleton associated protein 4	2.03182	0.645683	-0.1046	0.945849	3.1527	0.431474	0.391896	0.866262	Both
Q9UBG0	MRC2	mannose receptor C type 2	0.800764	0.731368	-0.577682	0.671382	3.10855	0.431474	0.0973167	0.944142	Both
Q06830	PRDX1	peroxiredoxin 1	0.347267	0.950829	-2.33437	0.226031	2.53522	0.431474	1.59806	0.51788	Both
P07900	HSP90AA1	heat shock protein 90 alpha family class A member 1	0.987348	0.76546	-3.62018	0.0401934	2.37101	0.431474	2.23183	0.459092	Both
P69891	HBG1	hemoglobin subunit gamma 1	-0.795113	0.825174	-2.21109	0.241073	1.76888	0.431474	1.25644	0.556201	Both
P13645	KRT10	keratin 10	0.862033	0.780923	-0.467068	0.757493	1.57508	0.431474	-0.551852	0.800967	Both
P07858	NA	cathepsin B	2.21894	0.645683	-0.484563	0.744847	1.55326	0.431474	-0.398276	0.860788	TumourSite
P35908	KRT2	keratin 2	2.16964	0.645683	-0.453374	0.756429	1.51875	0.431474	-0.520672	0.807803	TumourSite
O60218	AKR1B10	aldo-keto reductase family 1 member B10	-2.07498	0.645683	-1.81561	0.241073	1.45249	0.431474	1.07468	0.544745	DistantTissue
P01860	NA	NA	0.665754	0.817923	2.37655	0.241073	1.42593	0.431474	-1.78241	0.459092	Both
P13861	PRKAR2A	protein kinase cAMP-dependent type II regulatory subunit alpha	-2.02725	0.645683	-1.77384	0.241073	1.41907	0.431474	1.02719	0.552259	DistantTissue
Q8N335	GPD1L	glycerol-3-phosphate dehydrogenase 1 like	-2.02005	0.645683	-1.76755	0.241073	1.41404	0.431474	1.04731	0.544745	DistantTissue
P62820	RAB1A	RAB1A, member RAS oncogene family	0.806811	0.770802	-1.75821	0.241073	1.40657	0.431474	0.962356	0.57153	Both
P30464	NA	NA	0.713678	0.801264	0.987366	0.484364	1.40194	0.431474	-0.403223	0.841788	Both
P36871	PGM1	phosphoglucomutase 1	1.98261	0.645683	-0.357046	0.788656	1.38783	0.431474	-0.275826	0.887215	TumourSite
Q9UGI8	TES	testin LIM domain protein	-1.92596	0.645683	-1.68522	0.241073	1.34817	0.431474	0.905507	0.57754	DistantTissue
Q9BS40	LXN	latexin	1.92303	0.645683	-0.317544	0.806133	1.34612	0.431474	-0.398714	0.834684	TumourSite
P07358	C8B	complement C8 beta chain	1.901	0.645683	-1.66337	0.241073	1.3307	0.431474	0.9781	0.547415	TumourSite
O60282	KIF5C	kinesin family member 5C	-0.664173	0.801264	-1.65335	0.241073	1.32268	0.431474	0.980421	0.544745	Both
Q9Y678	COPG1	COPI coat complex subunit gamma 1	0.645572	0.810754	-1.64221	0.241073	1.31376	0.431474	0.932722	0.558952	Both
Q9UL25	RAB21	RAB21, member RAS oncogene family	-0.686859	0.793146	-1.62802	0.241073	1.30242	0.431474	-0.329211	0.860788	Both
Q00839	HNRNPU	heterogeneous nuclear ribonucleoprotein U	-0.546844	0.838617	-1.62002	0.241073	1.29601	0.431474	1.05412	0.520061	Both
P63092	GNAS	GNAS complex locus	0.501449	0.851638	-1.6117	0.241073	1.28936	0.431474	2.14893	0.459092	Both
P51888	PRELP	proline and arginine rich end leucine rich repeat protein	-1.83964	0.645683	-1.60968	0.241073	1.28775	0.431474	0.931826	0.552259	DistantTissue
P00568	AK1	adenylate kinase 1	-0.691349	0.780923	-1.58143	0.241073	1.26515	0.431474	2.10858	0.459092	Both
Q96DG6	CMBL	carboxymethylenebutenolidase homolog	-0.551436	0.831043	-1.57795	0.241073	1.26236	0.431474	0.784541	0.602953	Both
Q92747	ARPC1A	actin related protein 2/3 complex subunit 1A	-0.634999	0.801264	-1.5722	0.241073	1.25776	0.431474	0.846119	0.576245	Both
Q63ZY3	KANK2	KN motif and ankyrin repeat domains 2	-1.78782	0.645683	-1.56435	0.241073	1.25148	0.431474	0.926749	0.548242	DistantTissue
O15061	SYNM	synemin	-0.564585	0.825174	-1.55319	0.241073	1.24255	0.431474	2.07092	0.459092	Both
P62333	PSMC6	proteasome 26S subunit, ATPase 6	-1.76136	0.645683	-1.54119	0.241073	1.23295	0.431474	0.718506	0.631043	DistantTissue
P62191	PSMC1	proteasome 26S subunit, ATPase 1	-1.74501	0.645683	-1.52688	0.241073	1.22151	0.431474	0.780454	0.592197	DistantTissue
P04216	THY1	Thy-1 cell surface antigen	0.781404	0.728826	1.04944	0.440823	1.20843	0.431474	-1.51054	0.459648	Both
Q9UBQ7	GRHPR	glyoxylate and hydroxypyruvate reductase	-1.69885	0.645683	-1.48649	0.241073	1.18919	0.431474	0.834692	0.56024	DistantTissue
Q14203	DCTN1	dynactin subunit 1	-1.68602	0.645683	-1.47527	0.241073	1.18022	0.431474	0.93842	0.523431	DistantTissue
Q9H299	SH3BGRL3	SH3 domain binding glutamate rich protein like 3	-1.66602	0.645683	-0.357108	0.749384	1.16621	0.431474	-0.399346	0.807803	DistantTissue
P35606	COPB2	COPI coat complex subunit beta 2	0.643745	0.780923	-1.44302	0.241073	1.15442	0.431474	0.607722	0.674782	Both
Q9BVC6	TMEM109	transmembrane protein 109	-0.508339	0.825174	-1.40961	0.241073	1.12769	0.431474	1.87948	0.459092	Both
P00441	SOD1	superoxide dismutase 1	0.574164	0.799562	-0.282355	0.789379	1.11155	0.431474	-0.289385	0.858082	Both
Q6DD88	ATL3	atlastin GTPase 3	-0.653951	0.760449	-1.3736	0.242347	1.09888	0.431474	0.854928	0.533886	Both
Q92841	DDX17	DEAD-box helicase 17	0.346926	0.883496	-0.359613	0.725564	1.07699	0.431474	0.808357	0.544745	Both
P50148	GNAQ	G protein subunit alpha q	-0.480289	0.825174	-1.32873	0.241073	1.06298	0.431474	0.816905	0.532594	Both
O95425	SVIL	supervillin	-0.586009	0.780923	-1.32115	0.241073	1.05692	0.431474	1.76153	0.459092	Both
P50991	CCT4	chaperonin containing TCP1 subunit 4	-0.406029	0.851638	-1.31096	0.241073	1.04877	0.431474	0.779728	0.544745	Both
P30101	PDIA3	protein disulfide isomerase family A member 3	0.0793705	0.938067	-0.248724	0.464774	0.724315	0.431474	0.218304	0.531202	Both
P59665	DEFA1	defensin alpha 1	0.484982	0.645683	-0.710054	0.241073	0.698	0.431474	0.423868	0.520061	Both
Q00610	CLTC	clathrin heavy chain	0.590052	0.645683	-0.399285	0.402408	0.673892	0.431474	0.20432	0.707337	Both
P43251	BTD	biotinidase	-0.669325	0.716204	-0.536002	0.644093	-1.03235	0.431474	0.2478	0.848408	Both
P15169	CPN1	carboxypeptidase N subunit 1	-0.486187	0.861489	1.95191	0.197146	-1.51195	0.431474	-2.22893	0.459092	Both
P04843	RPN1	ribophorin I	1.71369	0.645683	-1.64612	0.440823	3.06048	0.435731	0.917896	0.601332	Both
P07355	ANXA2	annexin A2	0.0169274	0.998895	-0.303493	0.378931	0.535459	0.444694	0.275398	0.51788	Both
P49327	FASN	fatty acid synthase	0.832671	0.826153	-3.91166	0.0574335	2.58318	0.456387	2.53964	0.459092	Both
P02794	FTH1	ferritin heavy chain 1	0.535804	0.645683	-0.114365	0.780038	0.41897	0.456387	0.2	0.673351	Both
P02730	SLC4A1	solute carrier family 4 member 1 (Diego blood group)	-1.76696	0.645683	-0.57941	0.709183	-1.51402	0.456387	-0.339226	0.880961	Both
P04003	C4BPA	complement component 4 binding protein alpha	0.345218	0.935378	-1.90736	0.361564	3.15337	0.460075	1.51952	0.51788	Both
Q14697	GANAB	glucosidase II alpha subunit	1.51373	0.645683	-1.87168	0.316407	2.71607	0.460075	1.09548	0.520061	Both
P27797	CALR	calreticulin	0.803654	0.804407	-0.688172	0.684518	2.56963	0.460075	-0.0850967	0.96158	Both
P80108	GPLD1	glycosylphosphatidylinositol specific phospholipase D1	-1.96085	0.645683	0.590901	0.649756	-1.31961	0.462344	-1.03616	0.520061	Both
P04899	GNAI2	G protein subunit alpha i2	0.308391	0.735373	-0.944569	0.124579	0.579731	0.493593	0.528225	0.51788	Both
P61026	RAB10	RAB10, member RAS oncogene family	-0.416964	0.916575	-1.36141	0.440823	2.61215	0.499339	0.552412	0.798583	Both
Q96QK1	VPS35	VPS35 retromer complex component	1.0394	0.751762	-3.59215	0.0574335	2.36639	0.505255	2.50043	0.442798	Both
P11021	HSPA5	heat shock protein family A (Hsp70) member 5	0.73967	0.799569	-0.289789	0.839945	3.09011	0.506109	0.0317474	0.98461	Both
Q8NBS9	TXNDC5	thioredoxin domain containing 5	2.23448	0.645683	0.162427	0.916933	2.62961	0.506109	0.223505	0.915188	Both
P17858	PFKL	phosphofructokinase, liver type	-0.257932	0.998895	-2.67892	0.241073	2.53286	0.506109	2.6838	0.459092	Both
P23528	CFL1	cofilin 1	0.559392	0.876782	-2.80307	0.176938	2.52226	0.506109	1.86279	0.51788	Both
P21291	CSRP1	cysteine and glycine rich protein 1	-1.44413	0.645683	-2.29823	0.311919	2.47233	0.506109	2.47487	0.459092	Both
Q99536	VAT1	vesicle amine transport 1	0.649237	0.838617	-2.8786	0.178791	2.46187	0.506109	2.17306	0.414415	Both
P31949	S100A11	S100 calcium binding protein A11	0.363233	0.90381	-0.528318	0.676215	2.45271	0.506109	0.10838	0.944043	Both
Q04917	YWHAH	tyrosine 3-monooxygenase/tryptophan 5-monooxygenase activation protein eta	-0.915842	0.751762	-2.54662	0.176938	2.33938	0.506109	1.62289	0.51788	Both
Q15661	TPSAB1	tryptase alpha/beta 1	-0.384437	0.954832	-3.5882	0.0574335	2.25163	0.506109	2.51783	0.439697	Both
P61978	HNRNPK	heterogeneous nuclear ribonucleoprotein K	0.965338	0.735373	-3.16326	0.0599379	2.11458	0.506109	1.95526	0.487915	Both
P07195	LDHB	lactate dehydrogenase B	-0.0248713	0.998895	-2.01014	0.319621	2.11373	0.506109	0.718576	0.732632	Both
P30043	BLVRB	biliverdin reductase B	0.253116	0.994299	-3.78212	0.0182272	1.77234	0.506109	2.64603	0.366312	Both
P28482	MAPK1	mitogen-activated protein kinase 1	-0.258825	0.978418	-1.57429	0.361564	1.75397	0.506109	0.645904	0.710013	Both
P62491	RAB11A	RAB11A, member RAS oncogene family	-0.676262	0.826153	-2.63194	0.125208	1.70816	0.506109	1.43116	0.520061	Both
Q13885	TUBB2A	tubulin beta 2A class IIa	-2.23732	0.645683	-1.95766	0.361564	1.56613	0.506109	0.354245	0.898052	DistantTissue
P06899	H2BC11	H2B clustered histone 11	0.134834	0.998895	-1.82025	0.361564	1.4562	0.506109	0.441018	0.876498	Both
P0C0S5	H2AZ1	H2A.Z variant histone 1	1.68223	0.645683	-1.47195	0.361564	1.17756	0.506109	1.9626	0.51788	TumourSite
Q14764	MVP	major vault protein	0.209795	0.86532	-0.412076	0.514976	1.15667	0.506109	0.229925	0.752746	Both
Q92597	NDRG1	N-myc downstream regulated 1	-1.52655	0.645683	-1.33573	0.361564	1.06858	0.506109	1.78097	0.51788	DistantTissue
P06702	S100A9	S100 calcium binding protein A9	1.42852	0.645683	0.271909	0.834764	0.999962	0.506109	0.144742	0.922832	TumourSite
P61006	RAB8A	RAB8A, member RAS oncogene family	-1.42297	0.645683	-1.2451	0.361564	0.996076	0.506109	0.174826	0.915188	DistantTissue
P01891	NA	NA	0.0592903	0.998895	1.65218	0.361693	0.991305	0.506109	-1.23913	0.51788	Both
P11215	ITGAM	integrin subunit alpha M	0.107721	0.998895	-1.20104	0.361564	0.960828	0.506109	1.60138	0.51788	Both
P07911	UMOD	uromodulin	1.3593	0.645683	0.349555	0.782419	0.951511	0.506109	0.0469083	0.969125	TumourSite
P14207	FOLR2	folate receptor beta	1.3485	0.645683	1.57325	0.361693	0.943951	0.506109	-1.17994	0.51788	TumourSite
Q8WU39	MZB1	marginal zone B and B1 cell specific protein	1.32698	0.645683	0.32873	0.788656	0.928883	0.506109	-1.1611	0.51788	TumourSite
Q9NQR4	NIT2	nitrilase family member 2	-1.31394	0.645683	-1.1497	0.361564	0.91976	0.506109	0.191602	0.901452	DistantTissue
P55060	CSE1L	chromosome segregation 1 like	-1.30125	0.645683	-1.13859	0.361564	0.910876	0.506109	0.314897	0.860788	DistantTissue
P28161	GSTM2	glutathione S-transferase mu 2	-1.28839	0.645683	0.0661122	0.946648	0.901873	0.506109	0.309668	0.860788	DistantTissue
Q15582	TGFBI	transforming growth factor beta induced	-1.28755	0.645683	-1.12661	0.361564	0.901287	0.506109	1.50214	0.51788	DistantTissue
Q9H4G4	GLIPR2	GLI pathogenesis related 2	-1.28491	0.645683	-1.1243	0.361564	0.899436	0.506109	0.207155	0.898052	DistantTissue
P07741	APRT	adenine phosphoribosyltransferase	-1.28119	0.645683	-1.12104	0.361564	0.896835	0.506109	0.0513984	0.9672	DistantTissue
P04439	HLA-A	major histocompatibility complex, class I, A	-0.0897438	0.998895	-1.12077	0.361564	0.896618	0.506109	1.49436	0.51788	Both
P59998	ARPC4	actin related protein 2/3 complex subunit 4	-1.2791	0.645683	-1.11921	0.361564	0.895371	0.506109	0.248962	0.883616	DistantTissue
P21980	TGM2	transglutaminase 2	1.26576	0.645683	-1.10754	0.361564	0.88603	0.506109	0.333212	0.850707	TumourSite
P01620	NA	NA	0.0904491	0.998895	0.276721	0.810849	0.885062	0.506109	0.0920546	0.944043	Both
P54920	NAPA	NSF attachment protein alpha	-1.25794	0.645683	-1.1007	0.361564	0.88056	0.506109	0.174828	0.905963	DistantTissue
P12429	ANXA3	annexin A3	1.25188	0.645683	-1.0954	0.361564	0.876319	0.506109	0.306967	0.860788	TumourSite
P60891	PRPS1	phosphoribosyl pyrophosphate synthetase 1	0.00657761	0.998895	-1.09252	0.361564	0.874014	0.506109	0.188801	0.901292	Both
Q9UHD8	SEPTIN9	septin 9	-1.24213	0.645683	-1.08686	0.361564	0.86949	0.506109	0.129408	0.92113	DistantTissue
Q9NZU5	LMCD1	LIM and cysteine rich domains 1	0.0286178	0.998895	-1.0812	0.361564	0.864961	0.506109	1.4416	0.51788	Both
Q9UJ70	NAGK	N-acetylglucosamine kinase	0.0149345	0.998895	-1.07828	0.361564	0.862624	0.506109	0.194959	0.898052	Both
Q13200	PSMD2	proteasome 26S subunit, non-ATPase 2	-0.00122692	0.998895	-1.07383	0.361564	0.85906	0.506109	-1.07383	0.51788	Both
P15170	GSPT1	G1 to S phase transition 1	0.00221021	0.998895	-1.06601	0.361564	0.852811	0.506109	0.179925	0.901292	Both
Q8TE77	SSH3	slingshot protein phosphatase 3	-1.19334	0.645683	-1.04417	0.361564	0.835337	0.506109	0.119175	0.923022	DistantTissue
O94979	SEC31A	SEC31 homolog A, COPII coat complex component	1.17858	0.645683	0.182434	0.860205	0.825005	0.506109	-1.03126	0.51788	TumourSite
P38606	ATP6V1A	ATPase H+ transporting V1 subunit A	1.17527	0.645683	-1.02836	0.361564	0.822688	0.506109	0.180239	0.901292	TumourSite
P22695	UQCRC2	ubiquinol-cytochrome c reductase core protein 2	0.091298	0.998895	0.264359	0.806133	0.821563	0.506109	0.0779589	0.946818	Both
Q9Y265	RUVBL1	NA	-0.0344071	0.998895	-1.02088	0.361564	0.816704	0.506109	1.36117	0.51788	Both
Q9NZ32	ACTR10	actin related protein 10	-1.159	0.645683	-1.01413	0.361564	0.811301	0.506109	1.35217	0.51788	DistantTissue
P48643	CCT5	chaperonin containing TCP1 subunit 5	-0.0612263	0.998895	-1.00937	0.361564	0.807497	0.506109	0.105727	0.930515	Both
Q9BTV4	TMEM43	transmembrane protein 43	0.0435848	0.998895	0.211748	0.839153	0.802824	0.506109	0.122762	0.920816	Both
P35222	CTNNB1	catenin beta 1	-1.14603	0.645683	-1.00278	0.361564	0.802224	0.506109	0.155167	0.908401	DistantTissue
Q13555	CAMK2G	calcium/calmodulin dependent protein kinase II gamma	-1.13376	0.645683	-0.992037	0.361564	0.79363	0.506109	0.168648	0.901292	DistantTissue
O95782	AP2A1	adaptor related protein complex 2 subunit alpha 1	-0.00160286	0.998895	0.163464	0.868021	0.792483	0.506109	0.166737	0.901292	Both
P01911	HLA-DRB1	major histocompatibility complex, class II, DR beta 1	1.12188	0.645683	-0.981642	0.361564	0.785313	0.506109	0.2021	0.890323	TumourSite
P03973	SLPI	secretory leukocyte peptidase inhibitor	1.11329	0.645683	-0.974132	0.361564	0.779306	0.506109	1.29884	0.51788	TumourSite
P11586	MTHFD1	methylenetetrahydrofolate dehydrogenase, cyclohydrolase and formyltetrahydrofolate synthetase 1	-1.10153	0.645683	-0.96384	0.361564	0.771072	0.506109	0.0387731	0.969125	DistantTissue
P45974	USP5	ubiquitin specific peptidase 5	0.0735385	0.998895	-0.952611	0.361564	0.762089	0.506109	0.233839	0.876498	Both
Q14152	EIF3A	eukaryotic translation initiation factor 3 subunit A	0.0412752	0.998895	-0.946497	0.361564	0.757198	0.506109	1.262	0.51788	Both
Q9Y230	RUVBL2	RuvB like AAA ATPase 2	-1.07599	0.645683	-0.941489	0.361564	0.753191	0.506109	0.204032	0.887215	DistantTissue
Q8IW45	NAXD	NAD(P)HX dehydratase	-1.05075	0.645683	-0.919407	0.361564	0.735526	0.506109	1.22588	0.51788	DistantTissue
Q99829	CPNE1	copine 1	0.0202505	0.998895	-0.918004	0.361564	0.734403	0.506109	1.22401	0.51788	Both
P53396	ACLY	ATP citrate lyase	-0.0128926	0.998895	-0.915828	0.361564	0.732663	0.506109	-0.915828	0.51788	Both
P00338	LDHA	lactate dehydrogenase A	0.087217	0.998895	0.0633521	0.939344	0.731453	0.506109	0.24142	0.866262	Both
O15145	ARPC3	actin related protein 2/3 complex subunit 3	-0.0199749	0.998895	-0.906672	0.361564	0.725338	0.506109	1.2089	0.51788	Both
P51570	GALK1	galactokinase 1	-1.02641	0.645683	-0.898109	0.361564	0.718487	0.506109	0.111452	0.920535	DistantTissue
O43684	BUB3	BUB3 mitotic checkpoint protein	-0.0413274	0.998895	-0.8949	0.361564	0.71592	0.506109	0.106962	0.92113	Both
Q13425	SNTB2	syntrophin beta 2	-1.01825	0.645683	-0.890966	0.361564	0.712773	0.506109	0.173582	0.896294	DistantTissue
Q9Y6C2	EMILIN1	elastin microfibril interfacer 1	-1.01723	0.645683	-0.890081	0.361564	0.712064	0.506109	1.18677	0.51788	DistantTissue
P09543	CNP	2',3'-cyclic nucleotide 3' phosphodiesterase	1.01457	0.645683	1.18366	0.361758	0.710197	0.506109	-0.887746	0.51788	TumourSite
Q96IJ6	GMPPA	GDP-mannose pyrophosphorylase A	1.01329	0.645683	-0.886629	0.361564	0.709303	0.506109	0.172794	0.896294	TumourSite
P24158	PRTN3	proteinase 3	-0.0171907	0.998895	-0.886197	0.361564	0.708957	0.506109	1.1816	0.51788	Both
P22061	PCMT1	protein-L-isoaspartate (D-aspartate) O-methyltransferase	-0.00105899	0.998895	-0.879558	0.361564	0.703647	0.506109	1.17274	0.51788	Both
P00734	F2	coagulation factor II, thrombin	-0.00677978	0.998895	-0.879452	0.361564	0.703562	0.506109	-0.879452	0.51788	Both
P08575	PTPRC	protein tyrosine phosphatase receptor type C	0.970839	0.645683	0.125105	0.880357	0.679587	0.506109	0.158056	0.898052	TumourSite
P62937	PPIA	peptidylprolyl isomerase A	0.00105478	0.998895	-1.05377	0.176938	0.67011	0.506109	0.811888	0.405783	Both
P02649	APOE	apolipoprotein E	0.109485	0.904685	-0.823789	0.0379429	0.390096	0.506109	0.394223	0.51788	Both
P02647	APOA1	apolipoprotein A1	-0.25297	0.645683	-0.258517	0.361564	0.175649	0.506109	0.200982	0.520061	Both
P02652	APOA2	apolipoprotein A2	0.00642943	0.998895	0.11397	0.319621	-0.0811515	0.506109	-0.0817553	0.520061	Both
Q14624	ITIH4	inter-alpha-trypsin inhibitor heavy chain 4	0.576377	0.716204	0.438061	0.553468	-0.695165	0.506109	-0.75263	0.520061	Both
P02655	APOC2	apolipoprotein C2	0.0264982	0.998895	1.30296	0.241073	-0.888539	0.506109	-1.37438	0.51788	Both
P01011	SERPINA3	serpin family A member 3	-0.0104361	0.998895	1.23508	0.361564	-1.1064	0.506109	-1.41236	0.520061	Both
P22792	CPN2	carboxypeptidase N subunit 2	0.854272	0.735668	1.79982	0.241073	-1.27901	0.506109	-0.991885	0.523431	Both
P01623	NA	NA	1.51813	0.645683	0.555731	0.670114	-1.28529	0.506109	-0.182284	0.91529	Both
P04180	LCAT	lecithin-cholesterol acyltransferase	0.589873	0.851638	2.09503	0.220271	-1.38583	0.506109	-1.20832	0.520061	Both
O00429	DNM1L	dynamin 1 like	-1.18929	0.645683	-1.04063	0.361758	0.832504	0.510249	-0.0185263	0.985601	DistantTissue
P63104	YWHAZ	tyrosine 3-monooxygenase/tryptophan 5-monooxygenase activation protein zeta	-0.121645	0.998895	-0.444481	0.740796	2.61111	0.512004	0.00781952	0.994473	Both
P01876	IGHA1	NA	1.25439	0.645683	1.97856	0.216648	-1.17135	0.518708	-0.867985	0.591322	Both
P35527	KRT9	keratin 9	1.54862	0.645683	-0.749258	0.67566	2.2101	0.519505	0.691347	0.780646	Both
P12111	COL6A3	collagen type VI alpha 3 chain	0.293414	0.985029	-3.06471	0.176938	2.18828	0.519505	2.76336	0.366312	Both
P01857	IGHG1	NA	1.55565	0.645683	-1.73306	0.431647	1.93144	0.519505	1.79447	0.51788	Both
Q15019	SEPTIN2	septin 2	0.671459	0.860871	-2.95636	0.176938	1.92553	0.519505	2.82009	0.377262	Both
P61160	ACTR2	actin related protein 2	1.26764	0.645683	-2.36826	0.241073	1.91237	0.519505	1.36801	0.520061	Both
Q9ULV4	CORO1C	coronin 1C	-0.597722	0.870092	-2.70638	0.177374	1.87575	0.519505	2.8375	0.366312	Both
P46777	RPL5	ribosomal protein L5	0.532761	0.894095	-4.14554	0.0182272	1.86451	0.519505	2.83766	0.366312	Both
P49773	HINT1	histidine triad nucleotide binding protein 1	-0.87423	0.815795	-4.36743	0.0182272	1.83228	0.519505	2.86133	0.366312	Both
P62873	GNB1	G protein subunit beta 1	-0.696821	0.731368	-1.4726	0.361564	1.82927	0.519505	1.15559	0.51788	Both
P62140	PPP1CB	protein phosphatase 1 catalytic subunit beta	-0.248327	0.998895	-4.01983	0.120183	1.81648	0.519505	2.85255	0.366312	Both
Q9Y490	TLN1	talin 1	-0.236988	0.998895	-3.00071	0.176938	1.81368	0.519505	2.3122	0.387291	Both
P50995	ANXA11	annexin A11	-1.10203	0.645683	-2.45923	0.194349	1.8019	0.519505	1.92099	0.405783	Both
P60903	S100A10	S100 calcium binding protein A10	-0.0145914	0.998895	1.04353	0.482638	1.79984	0.519505	0.983259	0.581595	Both
P27824	CANX	calnexin	2.58459	0.645683	-0.589027	0.697769	1.78277	0.519505	0.704763	0.710013	Both
P12109	COL6A1	collagen type VI alpha 1 chain	-1.16394	0.645683	-0.901795	0.512171	1.75702	0.519505	1.65027	0.486647	Both
P49755	TMED10	transmembrane p24 trafficking protein 10	0.889457	0.698955	-0.688954	0.6142	1.73471	0.519505	0.259213	0.887215	Both
O43776	NARS1	asparaginyl-tRNA synthetase 1	-0.738876	0.827117	-4.01372	0.0182272	1.73179	0.519505	2.67996	0.366312	Both
P30040	ERP29	endoplasmic reticulum protein 29	1.08808	0.645683	-0.566367	0.689197	1.71447	0.519505	0.730375	0.674782	Both
P08311	CTSG	cathepsin G	1.81967	0.645683	-1.59984	0.38829	1.7042	0.519505	1.71025	0.520061	Both
P18206	VCL	vinculin	-1.87635	0.645683	-1.82803	0.361564	1.67908	0.519505	1.80781	0.520061	Both
P80723	BASP1	brain abundant membrane attached signal protein 1	2.10031	0.645683	1.37416	0.440823	1.67817	0.519505	-1.34384	0.520061	Both
P13987	CD59	CD59 molecule (CD59 blood group)	-0.711939	0.645683	-0.383116	0.716175	1.6611	0.519505	-0.00721297	0.992789	Both
P49368	CCT3	chaperonin containing TCP1 subunit 3	0.589483	0.861489	-2.78538	0.148934	1.65686	0.519505	1.49287	0.520061	Both
P06733	ENO1	enolase 1	-0.501651	0.81599	-1.75786	0.241073	1.6456	0.519505	1.33947	0.459092	Both
Q16647	PTGIS	prostaglandin I2 synthase	1.74073	0.645683	-2.57393	0.176938	1.61319	0.519505	2.59655	0.366312	Both
P19971	TYMP	thymidine phosphorylase	2.16103	0.645683	-1.46951	0.440823	1.58871	0.519505	0.070112	0.967956	Both
P09525	ANXA4	annexin A4	-1.02342	0.645683	-0.843162	0.482053	1.58813	0.519505	0.564581	0.592197	Both
Q9BR76	CORO1B	coronin 1B	-1.23405	0.67929	-3.6386	0.0574335	1.57545	0.519505	3.32425	0.277659	Both
P31946	YWHAB	tyrosine 3-monooxygenase/tryptophan 5-monooxygenase activation protein beta	-0.576811	0.860871	1.05519	0.473783	1.57189	0.519505	-1.09134	0.544745	Both
P10301	RRAS	RAS related	-0.420339	0.922786	-3.45458	0.120183	1.53429	0.519505	2.68126	0.366312	Both
P13010	XRCC5	X-ray repair cross complementing 5	-0.737962	0.801264	-2.43217	0.16182	1.5197	0.519505	1.27703	0.520061	Both
Q16853	AOC3	amine oxidase copper containing 3	-0.640629	0.723703	-1.30819	0.361564	1.51749	0.519505	0.959078	0.51788	Both
P26447	S100A4	S100 calcium binding protein A4	-0.88239	0.7549	-1.20859	0.440823	1.51416	0.519505	0.125954	0.944043	Both
P10644	PRKAR1A	protein kinase cAMP-dependent type I regulatory subunit alpha	-0.604121	0.841472	-3.44017	0.0182272	1.48484	0.519505	2.32185	0.366312	Both
P18669	PGAM1	phosphoglycerate mutase 1	1.7384	0.645683	-1.48769	0.395249	1.47142	0.519505	1.36244	0.520061	Both
P14868	DARS1	aspartyl-tRNA synthetase 1	0.752739	0.815795	-3.73325	0.0182272	1.46391	0.519505	2.56611	0.366312	Both
O60884	DNAJA2	DnaJ heat shock protein family (Hsp40) member A2	-0.610536	0.849631	-3.69957	0.0182272	1.45728	0.519505	2.40462	0.366312	Both
P00325	ADH1B	alcohol dehydrogenase 1B (class I), beta polypeptide	-1.60355	0.645683	-1.73504	0.370411	1.44613	0.519505	1.55108	0.51788	Both
P08670	VIM	vimentin	1.6552	0.645683	-0.729168	0.564121	1.39855	0.519505	0.3081	0.876498	Both
P15880	RPS2	ribosomal protein S2	-0.13816	0.998895	-1.85128	0.307095	1.39756	0.519505	1.14453	0.520061	Both
Q09666	AHNAK	AHNAK nucleoprotein	-1.26822	0.645683	-1.53167	0.375012	1.39664	0.519505	1.14593	0.520061	Both
P12273	PIP	prolactin induced protein	2.48099	0.645683	-2.30803	0.202699	1.39463	0.519505	2.03927	0.51788	Both
Q9NYL2	MAP3K20	mitogen-activated protein kinase kinase kinase 20	-1.46683	0.645683	-3.42943	0.0574647	1.39384	0.519505	3.23559	0.277659	Both
P09417	QDPR	quinoid dihydropteridine reductase	-0.680676	0.819825	-3.53842	0.0182272	1.37633	0.519505	2.41965	0.366312	Both
P30153	PPP2R1A	protein phosphatase 2 scaffold subunit Aalpha	-1.54179	0.645683	-2.40342	0.213772	1.36027	0.519505	1.9772	0.51788	Both
P61163	ACTR1A	actin related protein 1A	-1.72963	0.645683	-2.3672	0.207168	1.33559	0.519505	0.720647	0.75002	Both
P35573	AGL	amylo-alpha-1, 6-glucosidase, 4-alpha-glucanotransferase	-0.254919	0.990132	-3.08414	0.0589741	1.32752	0.519505	1.67645	0.51788	Both
Q08257	CRYZ	crystallin zeta	-1.61223	0.645683	-3.32936	0.0590666	1.32301	0.519505	3.15536	0.277659	Both
P68366	TUBA4A	tubulin alpha 4a	-1.14842	0.645683	-1.00487	0.440823	0.803893	0.519505	-1.00487	0.520061	DistantTissue
Q9BQE3	TUBA1C	tubulin alpha 1c	-1.11863	0.645683	-0.9788	0.440823	0.78304	0.519505	1.30507	0.520061	DistantTissue
P04350	TUBB4A	tubulin beta 4A class IVa	-1.10891	0.645683	-0.970292	0.440823	0.776234	0.519505	-0.970292	0.520061	DistantTissue
Q13509	TUBB3	tubulin beta 3 class III	0.959171	0.645683	-0.839274	0.440823	0.671419	0.519505	-0.839274	0.520061	TumourSite
P69892	HBG2	hemoglobin subunit gamma 2	-0.796461	0.645683	0.929205	0.440823	0.557523	0.519505	-0.696904	0.520061	DistantTissue
P05107	ITGB2	integrin subunit beta 2	0.784982	0.645683	-0.686859	0.440823	0.549487	0.519505	0.915812	0.520061	TumourSite
O75608	LYPLA1	lysophospholipase 1	-0.761014	0.645683	-0.665887	0.440823	0.53271	0.519505	-0.665887	0.520061	DistantTissue
Q13748	NA	NA	0.749017	0.645683	0.873854	0.440823	0.524312	0.519505	-0.65539	0.520061	TumourSite
P04083	ANXA1	annexin A1	0.00659307	0.998895	-0.720411	0.176938	0.522879	0.519505	0.575364	0.472342	Both
Q03013	GSTM4	glutathione S-transferase mu 4	-0.722057	0.645683	-0.6318	0.440823	0.50544	0.519505	0.842399	0.520061	DistantTissue
P63244	RACK1	receptor for activated C kinase 1	0.219602	0.817923	-0.634589	0.286637	0.502808	0.519505	0.37002	0.520061	Both
P24844	MYL9	myosin light chain 9	-0.716726	0.645683	-0.627135	0.440823	0.501708	0.519505	0.83618	0.520061	DistantTissue
O60565	GREM1	gremlin 1, DAN family BMP antagonist	0.708227	0.645683	-0.619698	0.440823	0.495759	0.519505	0.826264	0.520061	TumourSite
P0CG06	NA	NA	-0.702938	0.645683	-0.615071	0.440823	0.492056	0.519505	-0.615071	0.520061	DistantTissue
P60763	RAC3	Rac family small GTPase 3	-0.689232	0.645683	0.804104	0.440823	0.482463	0.519505	-0.603078	0.520061	DistantTissue
O00264	PGRMC1	progesterone receptor membrane component 1	-0.687408	0.645683	-0.601482	0.440823	0.481186	0.519505	0.801977	0.520061	DistantTissue
P03989	NA	NA	-0.681949	0.645683	-0.596706	0.440823	0.477365	0.519505	0.795608	0.520061	DistantTissue
P40227	CCT6A	chaperonin containing TCP1 subunit 6A	-0.680676	0.645683	-0.595592	0.440823	0.476473	0.519505	0.794122	0.520061	DistantTissue
P19013	KRT4	keratin 4	0.668093	0.645683	-0.584582	0.440823	0.467665	0.519505	-0.584582	0.520061	TumourSite
P05386	RPLP1	ribosomal protein lateral stalk subunit P1	-0.666663	0.645683	-0.58333	0.440823	0.466664	0.519505	0.777774	0.520061	DistantTissue
Q8TBF2	PRXL2B	peroxiredoxin like 2B	-0.66534	0.645683	-0.582173	0.440823	0.465738	0.519505	0.776231	0.520061	DistantTissue
P17612	PRKACA	protein kinase cAMP-activated catalytic subunit alpha	-0.664074	0.645683	-0.581065	0.440823	0.464852	0.519505	-0.581065	0.520061	DistantTissue
P09758	TACSTD2	tumor associated calcium signal transducer 2	-0.661882	0.645683	-0.579147	0.440823	0.463317	0.519505	-0.579147	0.520061	DistantTissue
P61020	RAB5B	RAB5B, member RAS oncogene family	-0.659571	0.645683	-0.577125	0.440823	0.4617	0.519505	0.7695	0.520061	DistantTissue
P16070	CD44	CD44 molecule (Indian blood group)	0.651498	0.645683	-0.570061	0.440823	0.456049	0.519505	0.760081	0.520061	TumourSite
P34932	HSPA4	heat shock protein family A (Hsp70) member 4	-0.642639	0.645683	-0.562309	0.440823	0.449848	0.519505	0.749746	0.520061	DistantTissue
P08729	KRT7	keratin 7	-0.640364	0.645683	-0.560319	0.440823	0.448255	0.519505	-0.560319	0.520061	DistantTissue
P46439	GSTM5	glutathione S-transferase mu 5	0.636269	0.645683	0.742314	0.440823	0.445388	0.519505	-0.556735	0.520061	TumourSite
P16157	ANK1	ankyrin 1	-0.635419	0.645683	-0.555991	0.440823	0.444793	0.519505	-0.555991	0.520061	DistantTissue
P05109	S100A8	S100 calcium binding protein A8	0.63248	0.645683	0.737893	0.440823	0.442736	0.519505	-0.55342	0.520061	TumourSite
P40925	MDH1	malate dehydrogenase 1	-0.628587	0.645683	-0.550014	0.440823	0.440011	0.519505	0.733352	0.520061	DistantTissue
Q15404	RSU1	Ras suppressor protein 1	-0.628236	0.645683	-0.549707	0.440823	0.439765	0.519505	-0.549707	0.520061	DistantTissue
P21589	NT5E	5'-nucleotidase ecto	0.627831	0.645683	0.73247	0.440823	0.439482	0.519505	-0.549352	0.520061	TumourSite
P62834	RAP1A	RAP1A, member of RAS oncogene family	-0.62739	0.645683	-0.548966	0.440823	0.439173	0.519505	0.731955	0.520061	DistantTissue
P35270	SPR	sepiapterin reductase	-0.627213	0.645683	-0.548811	0.440823	0.439049	0.519505	0.731748	0.520061	DistantTissue
P40261	NNMT	nicotinamide N-methyltransferase	0.626218	0.645683	-0.547941	0.440823	0.438353	0.519505	0.730588	0.520061	TumourSite
P35080	PFN2	profilin 2	-0.62446	0.645683	-0.546402	0.440823	0.437122	0.519505	-0.546402	0.520061	DistantTissue
P51153	RAB13	RAB13, member RAS oncogene family	0.624315	0.645683	-0.546276	0.440823	0.437021	0.519505	-0.546276	0.520061	TumourSite
P14550	AKR1A1	aldo-keto reductase family 1 member A1	-0.619557	0.645683	-0.542112	0.440823	0.43369	0.519505	0.722816	0.520061	DistantTissue
Q9BXJ9	NAA15	N-alpha-acetyltransferase 15, NatA auxiliary subunit	-0.61907	0.645683	-0.541687	0.440823	0.433349	0.519505	-0.541687	0.520061	DistantTissue
P14555	PLA2G2A	phospholipase A2 group IIA	0.618337	0.645683	-0.541045	0.440823	0.432836	0.519505	0.721394	0.520061	TumourSite
Q9NRN5	OLFML3	olfactomedin like 3	0.616479	0.645683	-0.539419	0.440823	0.431535	0.519505	0.719225	0.520061	TumourSite
P54652	HSPA2	heat shock protein family A (Hsp70) member 2	-0.61446	0.645683	0.716871	0.440823	0.430122	0.519505	-0.537653	0.520061	DistantTissue
P63167	DYNLL1	dynein light chain LC8-type 1	-0.614112	0.645683	-0.537348	0.440823	0.429878	0.519505	0.716463	0.520061	DistantTissue
Q93008	USP9X	ubiquitin specific peptidase 9 X-linked	-0.611685	0.645683	-0.535224	0.440823	0.428179	0.519505	0.713632	0.520061	DistantTissue
O00560	SDCBP	syndecan binding protein	-0.611428	0.645683	-0.534999	0.440823	0.427999	0.519505	0.713332	0.520061	DistantTissue
P09496	CLTA	clathrin light chain A	0.610236	0.645683	-0.533957	0.440823	0.427165	0.519505	0.711942	0.520061	TumourSite
P23634	ATP2B4	ATPase plasma membrane Ca2+ transporting 4	0.609577	0.645683	0.711173	0.440823	0.426704	0.519505	-0.53338	0.520061	TumourSite
P52895	AKR1C2	aldo-keto reductase family 1 member C2	-0.608309	0.645683	-0.53227	0.440823	0.425816	0.519505	0.709694	0.520061	DistantTissue
Q13813	SPTAN1	spectrin alpha, non-erythrocytic 1	0.607823	0.645683	0.709127	0.440823	0.425476	0.519505	-0.531845	0.520061	TumourSite
Q9UBQ5	EIF3K	eukaryotic translation initiation factor 3 subunit K	-0.607152	0.645683	-0.531258	0.440823	0.425007	0.519505	0.708344	0.520061	DistantTissue
P01903	HLA-DRA	major histocompatibility complex, class II, DR alpha	0.604333	0.645683	0.705055	0.440823	0.423033	0.519505	-0.528791	0.520061	TumourSite
O14980	XPO1	exportin 1	-0.604229	0.645683	-0.5287	0.440823	0.42296	0.519505	0.704934	0.520061	DistantTissue
Q9BUT1	BDH2	3-hydroxybutyrate dehydrogenase 2	-0.601584	0.645683	-0.526386	0.440823	0.421109	0.519505	0.701848	0.520061	DistantTissue
O14791	APOL1	apolipoprotein L1	-0.601309	0.645683	-0.526145	0.440823	0.420916	0.519505	-0.526145	0.520061	DistantTissue
P62158	NA	NA	0.598846	0.645683	0.698654	0.440823	0.419192	0.519505	-0.523991	0.520061	TumourSite
Q96HC4	PDLIM5	PDZ and LIM domain 5	-0.596824	0.645683	-0.522221	0.440823	0.417777	0.519505	0.696294	0.520061	DistantTissue
P36969	GPX4	glutathione peroxidase 4	-0.595238	0.645683	-0.520833	0.440823	0.416667	0.519505	0.694444	0.520061	DistantTissue
Q86YZ3	HRNR	hornerin	0.594883	0.645683	0.69403	0.440823	0.416418	0.519505	-0.520523	0.520061	TumourSite
Q96BM9	ARL8A	ADP ribosylation factor like GTPase 8A	-0.594594	0.645683	-0.52027	0.440823	0.416216	0.519505	0.693693	0.520061	DistantTissue
P51571	SSR4	signal sequence receptor subunit 4	0.593903	0.645683	0.692887	0.440823	0.415732	0.519505	-0.519665	0.520061	TumourSite
P62244	RPS15A	ribosomal protein S15a	-0.59332	0.645683	-0.519155	0.440823	0.415324	0.519505	-0.519155	0.520061	DistantTissue
P12724	RNASE3	ribonuclease A family member 3	0.590784	0.645683	-0.516936	0.440823	0.413549	0.519505	-0.516936	0.520061	TumourSite
O95834	EML2	EMAP like 2	-0.588108	0.645683	-0.514595	0.440823	0.411676	0.519505	0.686126	0.520061	DistantTissue
P22087	FBL	fibrillarin	-0.587572	0.645683	-0.514125	0.440823	0.4113	0.519505	-0.514125	0.520061	DistantTissue
P10643	C7	complement C7	0.587408	0.645683	-0.513982	0.440823	0.411186	0.519505	0.685309	0.520061	TumourSite
P60033	CD81	CD81 molecule	0.586939	0.645683	-0.513572	0.440823	0.410858	0.519505	0.684763	0.520061	TumourSite
Q3LXA3	TKFC	triokinase and FMN cyclase	-0.582989	0.645683	-0.510115	0.440823	0.408092	0.519505	-0.510115	0.520061	DistantTissue
Q9HDC9	APMAP	adipocyte plasma membrane associated protein	0.581972	0.645683	0.678967	0.440823	0.40738	0.519505	-0.509225	0.520061	TumourSite
P54578	USP14	ubiquitin specific peptidase 14	-0.581947	0.645683	-0.509204	0.440823	0.407363	0.519505	-0.509204	0.520061	DistantTissue
P61204	ARF3	ADP ribosylation factor 3	-0.579866	0.645683	-0.507383	0.440823	0.405906	0.519505	0.67651	0.520061	DistantTissue
P48426	PIP4K2A	phosphatidylinositol-5-phosphate 4-kinase type 2 alpha	0.579174	0.645683	-0.506777	0.440823	0.405422	0.519505	0.675703	0.520061	TumourSite
P30533	LRPAP1	LDL receptor related protein associated protein 1	0.577979	0.645683	0.674309	0.440823	0.404585	0.519505	-0.505732	0.520061	TumourSite
P47897	QARS1	glutaminyl-tRNA synthetase 1	0.577904	0.645683	-0.505666	0.440823	0.404533	0.519505	0.674222	0.520061	TumourSite
P23284	PPIB	peptidylprolyl isomerase B	0.576674	0.645683	-0.504589	0.440823	0.403672	0.519505	0.672786	0.520061	TumourSite
P20774	OGN	osteoglycin	-0.576472	0.645683	-0.504413	0.440823	0.40353	0.519505	0.67255	0.520061	DistantTissue
P08519	LPA	lipoprotein(a)	-0.576194	0.645683	-0.504169	0.440823	0.403336	0.519505	0.672226	0.520061	DistantTissue
Q9P0V9	SEPTIN10	septin 10	-0.575966	0.645683	-0.50397	0.440823	0.403176	0.519505	0.67196	0.520061	DistantTissue
Q9Y3A5	SBDS	SBDS ribosome maturation factor	-0.569298	0.645683	-0.498136	0.440823	0.398509	0.519505	0.664181	0.520061	DistantTissue
P34896	SHMT1	serine hydroxymethyltransferase 1	-0.568392	0.645683	-0.497343	0.440823	0.397875	0.519505	0.663124	0.520061	DistantTissue
Q8TDZ2	MICAL1	microtubule associated monooxygenase, calponin and LIM domain containing 1	-0.566401	0.645683	-0.495601	0.440823	0.396481	0.519505	-0.495601	0.520061	DistantTissue
P15428	HPGD	15-hydroxyprostaglandin dehydrogenase	-0.565285	0.645683	-0.494625	0.440823	0.3957	0.519505	-0.494625	0.520061	DistantTissue
P00736	NA	NA	0.563637	0.645683	0.657576	0.440823	0.394546	0.519505	-0.493182	0.520061	TumourSite
P07585	DCN	decorin	-0.563028	0.645683	-0.492649	0.440823	0.394119	0.519505	0.656866	0.520061	DistantTissue
P05387	RPLP2	ribosomal protein lateral stalk subunit P2	0.562555	0.645683	-0.492236	0.440823	0.393789	0.519505	0.656314	0.520061	TumourSite
P0DMM9	SULT1A3	sulfotransferase family 1A member 3	-0.562472	0.645683	-0.492163	0.440823	0.39373	0.519505	-0.492163	0.520061	DistantTissue
P49840	GSK3A	glycogen synthase kinase 3 alpha	-0.561661	0.645683	-0.491454	0.440823	0.393163	0.519505	0.655272	0.520061	DistantTissue
P50914	RPL14	ribosomal protein L14	0.561297	0.645683	-0.491135	0.440823	0.392908	0.519505	0.654846	0.520061	TumourSite
Q9Y2S2	CRYL1	crystallin lambda 1	-0.557251	0.645683	-0.487595	0.440823	0.390076	0.519505	0.650127	0.520061	DistantTissue
Q9UNN8	PROCR	protein C receptor	0.556295	0.645683	-0.486758	0.440823	0.389406	0.519505	0.64901	0.520061	TumourSite
P27169	PON1	paraoxonase 1	-0.555009	0.645683	-0.485633	0.440823	0.388506	0.519505	0.64751	0.520061	DistantTissue
P79483	HLA-DRB3	major histocompatibility complex, class II, DR beta 3	0.554803	0.645683	0.647271	0.440823	0.388362	0.519505	-0.485453	0.520061	TumourSite
O43865	AHCYL1	adenosylhomocysteinase like 1	-0.554037	0.645683	-0.484782	0.440823	0.387826	0.519505	0.646377	0.520061	DistantTissue
Q05707	COL14A1	collagen type XIV alpha 1 chain	0.552582	0.645683	-0.483509	0.440823	0.386807	0.519505	0.644679	0.520061	TumourSite
P01031	C5	complement C5	0.552432	0.645683	-0.483378	0.440823	0.386703	0.519505	0.644504	0.520061	TumourSite
P18085	ARF4	ADP ribosylation factor 4	0.551983	0.645683	-0.482985	0.440823	0.386388	0.519505	0.64398	0.520061	TumourSite
P61221	ABCE1	ATP binding cassette subfamily E member 1	-0.549534	0.645683	-0.480842	0.440823	0.384674	0.519505	-0.480842	0.520061	DistantTissue
Q14914	PTGR1	prostaglandin reductase 1	-0.548309	0.645683	-0.47977	0.440823	0.383816	0.519505	0.639694	0.520061	DistantTissue
P17655	CAPN2	calpain 2	-0.547538	0.645683	-0.479095	0.440823	0.383276	0.519505	0.638794	0.520061	DistantTissue
P78527	PRKDC	protein kinase, DNA-activated, catalytic subunit	0.5467	0.645683	-0.478363	0.440823	0.38269	0.519505	0.637817	0.520061	TumourSite
P13727	PRG2	proteoglycan 2, pro eosinophil major basic protein	0.545105	0.645683	0.635955	0.440823	0.381573	0.519505	-0.476967	0.520061	TumourSite
O15144	ARPC2	actin related protein 2/3 complex subunit 2	-0.543872	0.645683	-0.475888	0.440823	0.380711	0.519505	0.634518	0.520061	DistantTissue
P13760	NA	NA	0.543745	0.645683	0.63437	0.440823	0.380622	0.519505	-0.475777	0.520061	TumourSite
Q09013	DMPK	DM1 protein kinase	-0.542757	0.645683	-0.474913	0.440823	0.37993	0.519505	0.633217	0.520061	DistantTissue
Q30167	NA	NA	0.541052	0.645683	-0.473421	0.440823	0.378737	0.519505	0.631228	0.520061	TumourSite
Q86VP6	CAND1	cullin associated and neddylation dissociated 1	-0.539425	0.645683	-0.471997	0.440823	0.377597	0.519505	-0.471997	0.520061	DistantTissue
P00740	F9	coagulation factor IX	0.53913	0.645683	-0.471739	0.440823	0.377391	0.519505	0.628985	0.520061	TumourSite
Q10471	GALNT2	polypeptide N-acetylgalactosaminyltransferase 2	0.538802	0.645683	0.628602	0.440823	0.377161	0.519505	-0.471451	0.520061	TumourSite
Q99832	CCT7	chaperonin containing TCP1 subunit 7	-0.538637	0.645683	-0.471307	0.440823	0.377046	0.519505	0.62841	0.520061	DistantTissue
O43681	GET3	guided entry of tail-anchored proteins factor 3, ATPase	0.535643	0.645683	-0.468688	0.440823	0.37495	0.519505	0.624917	0.520061	TumourSite
P29401	TKT	transketolase	0.533271	0.645683	-0.466612	0.440823	0.37329	0.519505	0.622149	0.520061	TumourSite
Q02750	MAP2K1	mitogen-activated protein kinase kinase 1	-0.532551	0.645683	-0.465982	0.440823	0.372786	0.519505	0.62131	0.520061	DistantTissue
Q8N126	CADM3	cell adhesion molecule 3	-0.532345	0.645683	-0.465802	0.440823	0.372642	0.519505	0.621069	0.520061	DistantTissue
Q9UNM6	PSMD13	proteasome 26S subunit, non-ATPase 13	-0.532207	0.645683	-0.465682	0.440823	0.372545	0.519505	-0.465682	0.520061	DistantTissue
P28676	GCA	grancalcin	0.53124	0.645683	-0.464835	0.440823	0.371868	0.519505	0.61978	0.520061	TumourSite
Q14699	RFTN1	raftlin, lipid raft linker 1	0.530858	0.645683	0.619335	0.440823	0.371601	0.519505	-0.464501	0.520061	TumourSite
Q8N6Q3	CD177	CD177 molecule	0.528898	0.645683	-0.462786	0.440823	0.370229	0.519505	0.617048	0.520061	TumourSite
Q9NVE7	PANK4	pantothenate kinase 4 (inactive)	-0.528687	0.645683	-0.462601	0.440823	0.370081	0.519505	0.616801	0.520061	DistantTissue
P49023	PXN	paxillin	0.528475	0.645683	-0.462416	0.440823	0.369932	0.519505	0.616554	0.520061	TumourSite
Q9Y639	NPTN	neuroplastin	-0.527589	0.645683	-0.46164	0.440823	0.369312	0.519505	0.61552	0.520061	DistantTissue
P15559	NQO1	NAD(P)H quinone dehydrogenase 1	-0.526733	0.645683	-0.460891	0.440823	0.368713	0.519505	-0.460891	0.520061	DistantTissue
P07357	C8A	complement C8 alpha chain	0.524969	0.645683	-0.459348	0.440823	0.367478	0.519505	0.612463	0.520061	TumourSite
P07225	PROS1	protein S	0.522889	0.645683	0.610037	0.440823	0.366022	0.519505	-0.457528	0.520061	TumourSite
Q6NXT2	H3-5	H3.5 histone	0.521708	0.645683	0.608659	0.440823	0.365196	0.519505	-0.456495	0.520061	TumourSite
P17931	LGALS3	galectin 3	-0.521634	0.645683	-0.45643	0.440823	0.365144	0.519505	0.608573	0.520061	DistantTissue
P41252	IARS1	isoleucyl-tRNA synthetase 1	-0.521114	0.645683	-0.455975	0.440823	0.36478	0.519505	-0.455975	0.520061	DistantTissue
P15259	PGAM2	phosphoglycerate mutase 2	-0.520555	0.645683	-0.455485	0.440823	0.364388	0.519505	0.607314	0.520061	DistantTissue
P17844	DDX5	DEAD-box helicase 5	-0.519354	0.645683	0.605913	0.440823	0.363548	0.519505	-0.454435	0.520061	DistantTissue
P08603	CFH	complement factor H	-0.517305	0.645683	-0.452642	0.440823	0.362114	0.519505	0.603523	0.520061	DistantTissue
O00743	PPP6C	protein phosphatase 6 catalytic subunit	0.515032	0.645683	-0.450653	0.440823	0.360523	0.519505	-0.450653	0.520061	TumourSite
P27694	RPA1	replication protein A1	0.514097	0.645683	-0.449835	0.440823	0.359868	0.519505	0.59978	0.520061	TumourSite
Q13630	GFUS	GDP-L-fucose synthase	-0.51351	0.645683	-0.449321	0.440823	0.359457	0.519505	-0.449321	0.520061	DistantTissue
P53004	BLVRA	biliverdin reductase A	-0.511454	0.645683	-0.447522	0.440823	0.358018	0.519505	0.596697	0.520061	DistantTissue
P43121	MCAM	melanoma cell adhesion molecule	0.510295	0.645683	0.595344	0.440823	0.357206	0.519505	-0.446508	0.520061	TumourSite
P04908	H2AC4	H2A clustered histone 4	-0.509045	0.645683	0.593886	0.440823	0.356332	0.519505	-0.445415	0.520061	DistantTissue
Q03135	CAV1	caveolin 1	-0.500063	0.645683	-0.437555	0.440823	0.350044	0.519505	0.583407	0.520061	DistantTissue
P48059	LIMS1	LIM zinc finger domain containing 1	0.499154	0.645683	-0.43676	0.440823	0.349408	0.519505	-0.43676	0.520061	TumourSite
Q15436	SEC23A	Sec23 homolog A, COPII coat complex component	0.498633	0.645683	-0.436304	0.440823	0.349043	0.519505	0.581738	0.520061	TumourSite
Q7KZF4	SND1	staphylococcal nuclease and tudor domain containing 1	0.497803	0.645683	-0.435577	0.440823	0.348462	0.519505	0.58077	0.520061	TumourSite
P55058	PLTP	phospholipid transfer protein	0.494748	0.645683	-0.432904	0.440823	0.346323	0.519505	0.577205	0.520061	TumourSite
P78371	CCT2	chaperonin containing TCP1 subunit 2	-0.494658	0.645683	-0.432826	0.440823	0.346261	0.519505	0.577101	0.520061	DistantTissue
Q99426	TBCB	tubulin folding cofactor B	-0.489087	0.645683	-0.427951	0.440823	0.342361	0.519505	0.570602	0.520061	DistantTissue
P46782	RPS5	ribosomal protein S5	-0.487307	0.645683	-0.426393	0.440823	0.341115	0.519505	0.568525	0.520061	DistantTissue
P28906	CD34	CD34 molecule	-0.486313	0.645683	-0.425524	0.440823	0.340419	0.519505	-0.425524	0.520061	DistantTissue
P46976	GYG1	glycogenin 1	-0.485313	0.645683	-0.424649	0.440823	0.339719	0.519505	0.566198	0.520061	DistantTissue
Q6XQN6	NAPRT	nicotinate phosphoribosyltransferase	-0.481288	0.645683	-0.421127	0.440823	0.336902	0.519505	0.561503	0.520061	DistantTissue
O43396	TXNL1	thioredoxin like 1	-0.475672	0.645683	-0.416213	0.440823	0.33297	0.519505	0.55495	0.520061	DistantTissue
Q8TD19	NEK9	NIMA related kinase 9	-0.47562	0.645683	-0.416168	0.440823	0.332934	0.519505	0.554891	0.520061	DistantTissue
P57737	CORO7	coronin 7	0.473818	0.645683	-0.414591	0.440823	0.331673	0.519505	0.552788	0.520061	TumourSite
A6NEC2	NA	NA	0.46811	0.645683	0.546128	0.440823	0.327677	0.519505	-0.409596	0.520061	TumourSite
Q9H444	CHMP4B	charged multivesicular body protein 4B	0.466701	0.645683	0.544484	0.440823	0.32669	0.519505	-0.408363	0.520061	TumourSite
P27338	MAOB	monoamine oxidase B	-0.465772	0.645683	0.5434	0.440823	0.32604	0.519505	-0.40755	0.520061	DistantTissue
Q92616	GCN1	GCN1 activator of EIF2AK4	-0.459782	0.645683	-0.402309	0.440823	0.321848	0.519505	-0.402309	0.520061	DistantTissue
Q9HC35	EML4	EMAP like 4	-0.459553	0.645683	-0.402109	0.440823	0.321687	0.519505	-0.402109	0.520061	DistantTissue
P60660	MYL6	myosin light chain 6	-0.262752	0.645683	-0.549879	0.120183	0.288897	0.519505	0.45316	0.431386	Both
P02765	AHSG	alpha 2-HS glycoprotein	0.026335	0.958142	0.238124	0.0795397	-0.0997677	0.519505	-0.143656	0.51788	Both
P02768	ALB	albumin	0.0711411	0.832171	0.283628	0.120183	-0.153789	0.519505	-0.17897	0.51788	Both
P02750	LRG1	leucine rich alpha-2-glycoprotein 1	-0.009385	0.998895	0.348809	0.0930466	-0.168809	0.519505	-0.221277	0.51788	Both
P43652	AFM	afamin	-0.0124596	0.998895	0.340008	0.120183	-0.185477	0.519505	-0.252169	0.459092	Both
Q9NZP8	C1RL	complement C1r subcomponent like	0.155257	0.739057	0.325927	0.241849	-0.198347	0.519505	-0.209779	0.520061	Both
P05155	SERPING1	serpin family G member 1	-0.0126329	0.998895	0.143313	0.60038	-0.202382	0.519505	-0.217737	0.520061	Both
P01042	KNG1	kininogen 1	-0.0339513	0.998895	0.490771	0.163733	-0.205456	0.519505	-0.460389	0.377262	Both
Q9UGM5	FETUB	fetuin B	0.222376	0.645683	0.247411	0.361564	-0.266532	0.519505	-0.222098	0.520061	Both
P01019	AGT	angiotensinogen	0.217557	0.780923	0.759207	0.120183	-0.333119	0.519505	-0.48524	0.500066	Both
O75874	IDH1	isocitrate dehydrogenase (NADP(+)) 1	-0.520714	0.739497	-0.451624	0.645517	-0.575913	0.519505	0.357169	0.692568	Both
P60174	TPI1	triosephosphate isomerase 1	1.12906	0.645683	-1.87818	0.241073	-0.631581	0.519505	1.51788	0.459092	Both
P08571	CD14	CD14 molecule	1.09583	0.645683	0.681039	0.440823	-0.650262	0.519505	-0.734606	0.583869	Both
Q6EMK4	VASN	vasorin	0.944385	0.645683	0.620213	0.448116	-0.693435	0.519505	0.537406	0.578344	Both
P62826	RAN	RAN, member RAS oncogene family	-0.647862	0.731368	-1.25254	0.391698	-0.717553	0.519505	0.908014	0.520061	Both
P15144	ANPEP	alanyl aminopeptidase, membrane	-0.0595011	0.998895	1.30733	0.361564	-0.880324	0.519505	-1.69767	0.51788	Both
P00739	HPR	haptoglobin-related protein	1.22119	0.668582	1.31171	0.440823	-0.956055	0.519505	0.907853	0.583869	Both
P19652	ORM2	orosomucoid 2	-0.168631	0.998895	1.99827	0.176938	-1.03352	0.519505	-0.786953	0.601597	Both
Q93077	H2AC6	H2A clustered histone 6	0.371725	0.99388	-2.91929	0.247866	-2.63561	0.519505	4.49566	0.277659	Both
P00747	PLG	plasminogen	-0.82076	0.733553	-2.37457	0.194519	1.60944	0.533798	1.6774	0.459092	Both
P61586	RHOA	ras homolog family member A	-0.557643	0.787859	-1.41865	0.361564	1.38474	0.533798	0.901285	0.520061	Both
O43175	PHGDH	phosphoglycerate dehydrogenase	-1.25367	0.645683	-2.05943	0.241073	1.22237	0.535688	1.6159	0.520061	Both
P35555	FBN1	fibrillin 1	-2.03356	0.645683	-0.365619	0.827433	1.24935	0.535945	0.32621	0.887215	Both
P21399	ACO1	aconitase 1	-0.0857653	0.998895	-0.819227	0.553468	1.13082	0.543382	1.83292	0.51788	Both
Q9Y696	CLIC4	chloride intracellular channel 4	-1.54417	0.645683	-3.7154	0.0574647	1.33956	0.545501	3.55548	0.277659	Both
P05556	ITGB1	integrin subunit beta 1	0.112068	0.998895	-0.278101	0.83917	1.29581	0.545501	0.868372	0.562815	Both
Q93052	LPP	LIM domain containing preferred translocation partner in lipoma	-1.4209	0.645683	-3.58636	0.0574335	1.28223	0.545501	3.45933	0.277659	Both
P54108	CRISP3	cysteine rich secretory protein 3	-0.0864882	0.951359	0.358003	0.440823	-0.242485	0.545501	-0.375595	0.520061	Both
P18077	RPL35A	ribosomal protein L35a	0.453471	0.645683	-0.396787	0.440823	-0.793574	0.545501	0.529049	0.520061	TumourSite
P42025	ACTR1B	actin related protein 1B	0.482561	0.645683	-0.422241	0.440823	-0.844482	0.545501	0.562988	0.520061	TumourSite
P32119	PRDX2	peroxiredoxin 2	-0.522226	0.645683	-0.456948	0.440823	-0.913895	0.545501	0.609264	0.520061	DistantTissue
P13761	NA	NA	0.523366	0.645683	-0.457945	0.440823	-0.91589	0.545501	0.610594	0.520061	TumourSite
P68363	TUBA1B	tubulin alpha 1b	0.10715	0.998895	-1.30264	0.47523	-0.982626	0.545501	2.75343	0.405783	Both
O43653	PSCA	prostate stem cell antigen	-0.582045	0.645683	0.679052	0.440823	-1.01858	0.545501	-0.509289	0.520061	DistantTissue
P15941	MUC1	mucin 1, cell surface associated	-0.584262	0.645683	0.681639	0.440823	-1.02246	0.545501	-0.511229	0.520061	DistantTissue
Q14210	LY6D	lymphocyte antigen 6 family member D	0.592803	0.645683	-0.518703	0.440823	-1.03741	0.545501	0.691604	0.520061	TumourSite
P01625	NA	NA	0.597958	0.645683	-0.523213	0.440823	-1.04643	0.545501	0.697618	0.520061	TumourSite
P10314	NA	NA	-0.609196	0.645683	-0.533046	0.440823	-1.06609	0.545501	0.710728	0.520061	DistantTissue
P38919	EIF4A3	eukaryotic translation initiation factor 4A3	-0.617316	0.645683	0.720202	0.440823	-1.0803	0.545501	-0.540152	0.520061	DistantTissue
P62913	RPL11	ribosomal protein L11	-0.624388	0.645683	0.728452	0.440823	-1.09268	0.545501	-0.546339	0.520061	DistantTissue
P36873	PPP1CC	protein phosphatase 1 catalytic subunit gamma	-0.650011	0.645683	0.758347	0.440823	-1.13752	0.545501	-0.56876	0.520061	DistantTissue
P62280	RPS11	ribosomal protein S11	-0.6638	0.645683	0.774433	0.440823	-1.16165	0.545501	-0.580825	0.520061	DistantTissue
O95994	AGR2	anterior gradient 2, protein disulphide isomerase family member	-0.685137	0.645683	0.799326	0.440823	-1.19899	0.545501	-0.599494	0.520061	DistantTissue
P30462	NA	NA	0.685808	0.645683	-0.600082	0.440823	-1.20016	0.545501	0.800109	0.520061	TumourSite
P17066	HSPA6	heat shock protein family A (Hsp70) member 6	0.705007	0.645683	0.822508	0.440823	-1.23376	0.545501	-0.616881	0.520061	TumourSite
P01833	PIGR	polymeric immunoglobulin receptor	-0.782537	0.645683	0.91296	0.440823	-1.36944	0.545501	-0.68472	0.520061	DistantTissue
Q92764	KRT35	keratin 35	0.856213	0.645683	0.998915	0.440823	-1.49837	0.545501	-0.749186	0.520061	TumourSite
Q9NSB4	KRT82	keratin 82	0.857451	0.645683	1.00036	0.440823	-1.50054	0.545501	-0.75027	0.520061	TumourSite
Q14532	KRT32	keratin 32	0.862962	0.645683	1.00679	0.440823	-1.51018	0.545501	-0.755091	0.520061	TumourSite
O76013	KRT36	keratin 36	0.90328	0.645683	1.05383	0.440823	-1.58074	0.545501	-0.79037	0.520061	TumourSite
Q14525	KRT33B	NA	0.940349	0.645683	1.09707	0.440823	-1.64561	0.545501	-0.822805	0.520061	TumourSite
O76009	KRT33A	NA	0.946965	0.645683	1.10479	0.440823	-1.65719	0.545501	-0.828594	0.520061	TumourSite
A6NCN2	NA	NA	0.985961	0.645683	1.15029	0.440823	-1.72543	0.545501	-0.862716	0.520061	TumourSite
P84243	H3-3A	H3.3 histone A	-3.37054	0.645683	-1.21717	0.490971	-1.80377	0.545501	2.20025	0.520061	DistantTissue
P78385	KRT83	keratin 83	1.04491	0.645683	1.21906	0.440823	-1.82859	0.545501	-0.914294	0.520061	TumourSite
P78386	KRT85	keratin 85	1.0465	0.645683	1.22091	0.440823	-1.83137	0.545501	-0.915684	0.520061	TumourSite
O60814	H2BC12	H2B clustered histone 12	1.92591	0.645683	-2.04407	0.437419	-2.27923	0.545501	3.18139	0.51788	Both
P11678	EPX	eosinophil peroxidase	4.71467	0.415846	-1.06432	0.574845	1.4739	0.546436	0.580101	0.846772	TumourSite
Q7Z4I7	LIMS2	LIM zinc finger domain containing 2	-1.33987	0.645683	-2.754	0.176938	1.29822	0.547648	2.9171	0.293644	Both
P09382	LGALS1	galectin 1	0.109484	0.998895	-2.18621	0.286637	1.30413	0.548678	1.62544	0.51788	Both
P51884	LUM	lumican	0.0186243	0.998895	0.380253	0.241073	-0.133216	0.548678	-0.411375	0.366312	Both
Q05315	CLC	Charcot-Leyden crystal galectin	3.63821	0.415846	-0.754797	0.609777	1.12535	0.550964	0.440781	0.848408	TumourSite
P55072	VCP	valosin containing protein	-1.25952	0.645683	-2.21133	0.176938	-1.30385	0.550964	1.66734	0.51788	Both
Q15746	MYLK	myosin light chain kinase	-0.228153	0.998895	-4.63968	0.0359531	1.47169	0.554765	3.6036	0.277659	Both
Q9ULC3	RAB23	RAB23, member RAS oncogene family	-1.29193	0.645683	-3.16527	0.0574335	1.11064	0.554765	1.86017	0.51788	Both
P07099	EPHX1	epoxide hydrolase 1	0.130465	0.998895	-3.29182	0.16182	1.41595	0.558278	2.47439	0.366312	Both
P12955	PEPD	peptidase D	0.788649	0.798429	2.39317	0.176938	-1.04688	0.56259	-2.33655	0.377262	Both
P08697	SERPINF2	serpin family F member 2	-0.0788601	0.998895	-0.295787	0.843548	-1.13335	0.564334	0.517743	0.813416	Both
P00488	F13A1	coagulation factor XIII A chain	3.26787	0.645683	-1.40156	0.440823	-1.08265	0.569433	1.24567	0.520061	Both
P09211	GSTP1	glutathione S-transferase pi 1	-0.288388	0.793146	-1.00781	0.176938	0.448927	0.570114	0.831333	0.366312	Both
P62805	H4C1	H4 clustered histone 1	0.235374	0.894095	-1.49045	0.120183	-0.417241	0.57835	1.53959	0.277659	Both
Q96AC1	FERMT2	fermitin family member 2	-0.946463	0.780923	-3.48992	0.157139	1.19808	0.579709	2.60873	0.366312	Both
P53621	COPA	COPI coat complex subunit alpha	2.01542	0.645683	-1.48158	0.400217	1.08456	0.579709	0.361169	0.867618	Both
P30050	RPL12	ribosomal protein L12	2.54528	0.645683	-1.92949	0.286637	1.09641	0.581131	1.72957	0.51788	Both
P02792	FTL	ferritin light chain	2.84521	0.645683	1.37764	0.440823	1.44101	0.586317	-0.224346	0.917016	Both
P61769	B2M	beta-2-microglobulin	1.24599	0.645683	1.27521	0.2544	0.877568	0.586317	-1.50135	0.51788	Both
P23142	FBLN1	fibulin 1	-0.57488	0.861489	-2.90218	0.197146	-0.726457	0.590953	2.44836	0.366312	Both
Q16658	FSCN1	fascin actin-bundling protein 1	1.95611	0.645683	-2.68529	0.176938	1.1306	0.594725	1.58833	0.520061	Both
O43294	TGFB1I1	transforming growth factor beta 1 induced transcript 1	-1.3649	0.645683	-2.09136	0.241073	1.07256	0.594725	1.56689	0.472342	Both
Q8WX93	PALLD	palladin, cytoskeletal associated protein	-0.97843	0.728826	-2.78051	0.125208	1.06119	0.613584	2.94398	0.277659	Both
Q9BUF5	TUBB6	tubulin beta 6 class V	-0.292867	0.985271	-2.74557	0.241073	-0.685693	0.613584	2.01523	0.472342	Both
Q7L576	CYFIP1	cytoplasmic FMR1 interacting protein 1	0.46236	0.902536	-2.87734	0.130037	1.09352	0.620753	1.84571	0.51788	Both
P00387	CYB5R3	cytochrome b5 reductase 3	-0.046183	0.998895	-2.84007	0.0574335	0.902988	0.620829	1.60545	0.51788	Both
P35579	MYH9	myosin heavy chain 9	1.23526	0.645683	-1.24216	0.440823	1.09433	0.635415	0.469177	0.8307	Both
P02790	HPX	hemopexin	0.04856	0.894095	0.309764	0.0766709	-0.0860435	0.637722	-0.173675	0.51788	Both
Q15286	RAB35	RAB35, member RAS oncogene family	-1.60682	0.645683	-1.51187	0.361758	0.841235	0.649057	1.02666	0.555284	Both
P08107	NA	NA	-1.86312	0.645683	-2.76318	0.241073	1.20145	0.65176	2.16415	0.459092	Both
Q9NRX4	PHPT1	phosphohistidine phosphatase 1	-0.630239	0.851638	-4.01708	0.0574335	1.07652	0.65176	3.07923	0.277659	Both
Q9NR12	PDLIM7	PDZ and LIM domain 7	-1.1621	0.645683	-2.42233	0.198936	0.976455	0.65176	2.01148	0.366312	Both
P0C0L4	C4A	complement C4A (Rodgers blood group)-like	0.0786669	0.998895	-0.166519	0.894236	0.967238	0.65176	0.0958306	0.949136	Both
P51911	CNN1	calponin 1	-2.08939	0.645683	-1.94896	0.311919	0.939208	0.65176	2.642	0.366312	Both
P05023	ATP1A1	ATPase Na+/K+ transporting subunit alpha 1	-1.73272	0.645683	1.31946	0.416262	0.918552	0.65176	-1.11422	0.520061	Both
P00558	PGK1	phosphoglycerate kinase 1	0.265715	0.801264	-1.10703	0.10306	0.220308	0.65176	0.831163	0.366312	Both
P02042	HBD	hemoglobin subunit delta	0.00719144	0.998895	-0.431333	0.194349	-0.111942	0.65176	0.288772	0.51788	Both
P49189	ALDH9A1	aldehyde dehydrogenase 9 family member A1	-0.298144	0.951359	-2.24975	0.234626	-0.497019	0.65176	1.50704	0.51788	Both
P35749	MYH11	myosin heavy chain 11	-1.46664	0.645683	-2.10666	0.31079	-0.551964	0.65176	1.51483	0.51788	Both
P62424	RPL7A	ribosomal protein L7a	1.58787	0.645683	-0.24097	0.854625	-0.974044	0.65176	-0.124228	0.941386	Both
P02675	FGB	fibrinogen beta chain	0.392479	0.948717	-2.29055	0.361564	1.19001	0.660145	1.52692	0.520061	Both
P07737	PFN1	profilin 1	-0.478653	0.902536	-3.17311	0.176938	0.960412	0.663885	2.39893	0.377262	Both
O00764	PDXK	pyridoxal kinase	0.438428	0.894095	-2.56663	0.120183	0.772224	0.670104	2.12005	0.459092	Both
P26641	EEF1G	eukaryotic translation elongation factor 1 gamma	2.57073	0.645683	0.573523	0.710151	-0.868348	0.670104	-0.54135	0.813418	Both
P17812	CTPS1	CTP synthase 1	-1.6988	0.645683	-2.36826	0.120183	0.709717	0.672213	2.0942	0.442798	Both
Q71U36	TUBA1A	tubulin alpha 1a	-0.309889	0.994188	-3.27345	0.241073	-0.69972	0.675651	2.42306	0.459092	Both
Q9BS26	ERP44	endoplasmic reticulum protein 44	1.93793	0.645683	-0.102292	0.939344	0.783075	0.679733	-0.370547	0.860788	Both
P21333	FLNA	filamin A	-0.20488	0.881208	-1.39487	0.0574335	0.28178	0.689109	1.14172	0.277659	Both
P02751	FN1	fibronectin 1	-0.352116	0.921784	-2.72793	0.125208	1.07347	0.689979	2.50788	0.277659	Both
Q92930	RAB8B	RAB8B, member RAS oncogene family	2.78815	0.645683	-0.960973	0.559533	0.930202	0.689979	1.1401	0.568232	Both
Q96IY4	CPB2	carboxypeptidase B2	-0.71859	0.780923	2.25826	0.130037	-0.746659	0.689979	-1.9129	0.459092	Both
P23527	H2BC17	H2B clustered histone 17	1.12559	0.81748	-2.72893	0.361564	-1.33513	0.689979	1.23815	0.68313	Both
P68871	HBB	hemoglobin subunit beta	0.00111818	0.998895	-0.356765	0.241073	-0.102183	0.709025	0.260658	0.51788	Both
P10768	ESD	esterase D	-1.08735	0.752575	-3.3433	0.198936	0.958851	0.717238	2.27153	0.459092	Both
P01009	SERPINA1	serpin family A member 1	0.140238	0.818848	0.444093	0.218416	-0.123273	0.717238	-0.425642	0.459092	Both
P60709	ACTB	actin beta	-0.073071	0.951034	-0.715244	0.0649077	0.114189	0.718021	0.505709	0.366312	Both
Q14240	EIF4A2	eukaryotic translation initiation factor 4A2	-0.56984	0.868649	-1.33362	0.440823	0.858834	0.719368	0.52302	0.825126	Both
Q9BZQ8	NIBAN1	niban apoptosis regulator 1	-0.893253	0.780923	-3.12481	0.177148	0.852731	0.720291	2.29268	0.431386	Both
P68371	TUBB4B	tubulin beta 4B class IVb	-1.1382	0.645683	-1.95877	0.361564	-0.441686	0.720291	1.43342	0.51788	Both
P01834	NA	NA	-0.0197987	0.998895	0.260504	0.493814	0.26292	0.721974	-0.114574	0.8307	Both
P62879	GNB2	G protein subunit beta 2	-0.786753	0.690783	-1.61806	0.319621	0.345995	0.724932	1.17106	0.51788	Both
P49257	LMAN1	lectin, mannose binding 1	2.36403	0.645683	1.475	0.361564	0.709726	0.728381	-0.932388	0.583869	Both
P01591	JCHAIN	joining chain of multimeric IgA and IgM	-1.21454	0.645683	1.41697	0.361693	-0.678816	0.733853	-1.06273	0.51788	DistantTissue
P14174	MIF	macrophage migration inhibitory factor	-0.686371	0.83303	-2.84539	0.218421	0.784637	0.736031	2.26842	0.405783	Both
P06396	GSN	gelsolin	0.252755	0.921784	-1.2299	0.361564	0.304726	0.736031	1.07714	0.51788	Both
P04792	HSPB1	heat shock protein family B (small) member 1	-0.470136	0.645683	-1.28869	0.0182272	0.240315	0.736031	1.04456	0.277659	Both
P11766	ADH5	alcohol dehydrogenase 5 (class III), chi polypeptide	-0.921153	0.731368	-3.08299	0.125208	0.701512	0.742646	2.28852	0.366312	Both
P05534	NA	NA	0.702318	0.838617	-0.490807	0.758448	0.695344	0.742841	-1.19542	0.530359	Both
P14314	PRKCSH	protein kinase C substrate 80K-H	1.62463	0.645683	0.0217869	0.984002	0.588469	0.742841	-0.22147	0.898052	Both
P08727	KRT19	keratin 19	-1.2957	0.645683	0.190739	0.866646	-0.682382	0.742841	-1.13374	0.51788	DistantTissue
P31146	CORO1A	coronin 1A	0.918515	0.770802	-2.47897	0.231885	-0.746523	0.742841	1.37545	0.520061	Both
P15311	EZR	ezrin	-0.835373	0.811526	-1.57312	0.440823	-0.858393	0.742841	-0.33969	0.887215	Both
P68400	CSNK2A1	casein kinase 2 alpha 1	1.02785	0.645683	-0.899366	0.361564	-0.518827	0.749006	1.19915	0.51788	TumourSite
P23526	AHCY	adenosylhomocysteinase	-0.606251	0.851638	-2.76227	0.226031	0.727544	0.750409	1.86215	0.487915	Both
P02753	RBP4	retinol binding protein 4	-0.0733193	0.860871	0.39832	0.15277	-0.0946987	0.750409	-0.349101	0.293644	Both
P06239	LCK	LCK proto-oncogene, Src family tyrosine kinase	-1.13854	0.645683	-0.996218	0.361564	-0.560995	0.750409	0.135423	0.915188	DistantTissue
Q04828	AKR1C1	aldo-keto reductase family 1 member C1	-0.034081	0.998895	-1.25776	0.361564	-0.712909	0.750409	0.174836	0.915188	Both
P01861	IGHG4	NA	0.0351933	0.998895	0.141744	0.890771	-0.596501	0.750845	-1.06602	0.51788	Both
O75083	WDR1	WD repeat domain 1	-0.12883	0.99388	-1.54601	0.176938	0.226637	0.752558	1.06389	0.458368	Both
Q96KN2	CNDP1	carnosine dipeptidase 1	0.849309	0.795261	0.483594	0.765625	0.788134	0.761506	-1.49062	0.520061	Both
Q13642	FHL1	four and a half LIM domains 1	-0.955675	0.731368	-2.90931	0.176938	0.645538	0.765819	2.7608	0.277659	Both
P58876	H2BC5	H2B clustered histone 5	-2.74871	0.645683	-0.513593	0.827923	1.03098	0.766037	1.96779	0.520061	Both
Q562R1	ACTBL2	actin beta like 2	-0.132823	0.998895	0.190975	0.916933	-1.01292	0.766037	0.462154	0.879905	Both
Q16555	DPYSL2	dihydropyrimidinase like 2	-0.135059	0.998895	-2.41554	0.261901	-0.425025	0.766462	1.70112	0.51788	Both
P05164	MPO	myeloperoxidase	1.3259	0.658877	-3.17203	0.128728	0.73944	0.76821	4.22938	0.277659	Both
P68032	ACTC1	actin alpha cardiac muscle 1	-0.246742	0.721455	-0.815662	0.0794093	0.110474	0.76821	0.624853	0.366312	Both
O14558	HSPB6	heat shock protein family B (small) member 6	-0.412739	0.901667	-2.3114	0.241073	-0.395107	0.76821	2.06674	0.377262	Both
P16152	CBR1	carbonyl reductase 1	-0.556793	0.861489	-2.5191	0.241073	-0.437056	0.76821	1.88656	0.472342	Both
P53634	CTSC	cathepsin C	1.04318	0.645683	-0.912782	0.361564	-0.454192	0.76821	1.21704	0.51788	TumourSite
Q13103	SPP2	secreted phosphoprotein 2	0.68074	0.84194	0.220872	0.886225	-0.668492	0.76821	-1.28279	0.520061	Both
P08865	RPSA	ribosomal protein SA	1.46574	0.645683	-0.928229	0.459444	0.664914	0.768705	0.364261	0.858082	Both
Q15149	PLEC	plectin	2.24839	0.645683	-1.07037	0.440823	0.51905	0.788732	1.41156	0.520061	Both
P04004	VTN	vitronectin	-0.0124196	0.998895	-0.837749	0.128728	0.191334	0.788899	0.664272	0.366312	Both
P14618	PKM	pyruvate kinase M1/2	-0.0573908	0.998895	-0.966991	0.131642	0.131771	0.788899	0.564955	0.51788	Both
O95865	DDAH2	dimethylarginine dimethylaminohydrolase 2	0.58723	0.852689	-3.81263	0.0574335	0.672978	0.789042	2.78855	0.277659	Both
P62714	PPP2CB	protein phosphatase 2 catalytic subunit beta	-1.56069	0.645683	-2.14674	0.24914	0.629696	0.790625	0.878437	0.654071	Both
P02763	ORM1	orosomucoid 1	-0.0605565	0.858607	0.23419	0.234626	-0.087942	0.790625	-0.196789	0.51788	Both
P22694	PRKACB	protein kinase cAMP-activated catalytic subunit beta	-1.35333	0.645683	-2.02882	0.178791	0.459921	0.790767	1.71966	0.51788	Both
Q96KK5	H2AC12	H2A clustered histone 12	1.44021	0.645683	-1.23896	0.440823	0.722393	0.79248	0.803028	0.702179	Both
P08185	SERPINA6	serpin family A member 6	-0.165107	0.998895	-0.951217	0.525451	0.643528	0.79248	0.0790335	0.96158	Both
P15121	AKR1B1	aldo-keto reductase family 1 member B	-0.885216	0.733553	-2.3787	0.241073	0.548865	0.79248	1.7744	0.459092	Both
P01024	C3	complement C3	-0.473501	0.876782	-2.44031	0.241073	0.545346	0.792498	1.53464	0.51788	Both
P00450	CP	ceruloplasmin	0.322423	0.645683	0.352998	0.286637	-0.0980169	0.797774	-0.19402	0.555919	Both
P12277	CKB	creatine kinase B	-1.30333	0.645683	-3.2944	0.176938	0.624956	0.803726	2.57986	0.366312	Both
P02774	GC	GC vitamin D binding protein	-0.0849717	0.826153	0.0720174	0.717684	-0.0662981	0.805141	-0.0467286	0.866262	Both
P68104	EEF1A1	eukaryotic translation elongation factor 1 alpha 1	0.435775	0.851638	-1.84658	0.241073	0.253533	0.8148	1.35175	0.472687	Both
P04406	GAPDH	glyceraldehyde-3-phosphate dehydrogenase	-0.0249156	0.998895	-1.33159	0.0930466	0.13969	0.81774	0.940155	0.366312	Both
P51148	RAB5C	RAB5C, member RAS oncogene family	1.16517	0.693886	-3.38868	0.0818673	0.587607	0.819061	2.12272	0.487915	Both
O43488	AKR7A2	aldo-keto reductase family 7 member A2	0.588848	0.849631	-3.04918	0.157342	0.507292	0.819061	2.25587	0.366312	Both
P29536	LMOD1	leiomodin 1	-0.722258	0.804407	-2.92666	0.167904	0.502877	0.819061	2.27884	0.366312	Both
P15153	RAC2	Rac family small GTPase 2	1.28121	0.645683	-0.035387	0.970784	-0.40596	0.819997	-1.12106	0.51788	TumourSite
P04279	SEMG1	semenogelin 1	1.18983	0.721455	-4.40242	0.0574335	0.662268	0.83187	3.5511	0.277659	Both
O00159	MYO1C	myosin IC	-2.29066	0.645683	-1.35787	0.431647	0.436783	0.83187	0.664654	0.692087	Both
Q9NZN4	EHD2	EH domain containing 2	-1.29104	0.645683	-1.80232	0.241073	-0.237475	0.835815	1.42598	0.459092	Both
P01871	IGHM	NA	-0.109161	0.965371	-0.395407	0.440823	-0.146238	0.847926	0.886563	0.366312	Both
P31939	ATIC	5-aminoimidazole-4-carboxamide ribonucleotide formyltransferase/IMP cyclohydrolase	0.0528057	0.998895	-4.73392	3.68022e-10	0.518639	0.850078	3.58328	0.277659	Both
P02511	CRYAB	crystallin alpha B	-1.39272	0.645683	-3.45505	0.0574335	-0.51351	0.850078	3.32744	0.277659	Both
P07437	TUBB	tubulin beta class I	-0.230378	0.811526	-0.969462	0.120183	0.0822785	0.86131	0.729241	0.366312	Both
P02749	APOH	apolipoprotein H	-0.0161645	0.998895	0.208659	0.344517	-0.0342912	0.871175	-0.182977	0.51788	Both
P61313	RPL15	ribosomal protein L15	1.08264	0.645683	-1.84096	0.241073	-0.381507	0.874563	0.534968	0.790758	Both
P0CG05	NA	NA	-0.0425209	0.97432	0.261999	0.361564	0.0505872	0.874995	-0.152703	0.523431	Both
O15143	ARPC1B	actin related protein 2/3 complex subunit 1B	-0.343763	0.931819	-2.4221	0.221715	0.357655	0.879691	1.6136	0.487915	Both
Q6UX71	PLXDC2	plexin domain containing 2	-1.09939	0.645683	2.75853	0.176938	0.325129	0.879691	-2.0689	0.366312	Both
P08238	HSP90AB1	heat shock protein 90 alpha family class B member 1	0.0304953	0.998895	-2.12637	0.241073	0.193158	0.879839	1.24412	0.51788	Both
P08237	PFKM	phosphofructokinase, muscle	-1.02213	0.780923	-3.13076	0.176938	-0.427216	0.879839	1.97472	0.51788	Both
P07339	CTSD	cathepsin D	2.30458	0.645683	-2.01651	0.176938	0.301293	0.888609	1.46758	0.520061	TumourSite
P68431	H3C1	H3 clustered histone 1	3.40317	0.645683	-1.58371	0.440823	0.503907	0.892537	0.181761	0.944043	Both
Q9H4M9	EHD1	EH domain containing 1	-0.284278	0.973772	-2.18808	0.176938	0.31692	0.892537	2.91744	0.366312	Both
P55899	FCGRT	Fc fragment of IgG receptor and transporter	2.16365	0.645683	-0.715565	0.537974	0.27502	0.892537	1.34663	0.520061	TumourSite
P11142	HSPA8	heat shock protein family A (Hsp70) member 8	0.849634	0.684554	-1.54913	0.361564	-0.161454	0.892978	1.10254	0.520061	Both
P51572	BCAP31	B cell receptor associated protein 31	-0.429298	0.848449	-0.371348	0.713183	-0.269957	0.892978	0.813485	0.533289	Both
Q15233	NONO	non-POU domain containing octamer binding	0.0247053	0.998895	-1.92245	0.241073	-0.336042	0.894675	0.517933	0.813416	Both
P35542	SAA4	serum amyloid A4, constitutive	-1.69976	0.645683	-1.48729	0.241073	-0.284258	0.898034	0.764447	0.591841	DistantTissue
P01892	NA	NA	0.805049	0.770802	0.895143	0.525451	-0.341447	0.898034	-0.305302	0.880961	Both
Q02383	SEMG2	semenogelin 2	1.58594	0.645683	-3.85835	0.0574335	-0.405764	0.898034	3.53133	0.277659	Both
P06276	BCHE	butyrylcholinesterase	0.231455	0.789757	0.51441	0.361564	-0.0740735	0.904852	-0.378536	0.520061	Both
P00966	ASS1	argininosuccinate synthase 1	-0.0874256	0.998895	-1.8674	0.176938	0.23727	0.905226	0.288263	0.876478	Both
Q14204	DYNC1H1	dynein cytoplasmic 1 heavy chain 1	0.137522	0.998895	-2.49106	0.218416	0.182687	0.905226	1.64196	0.51788	Both
P05543	SERPINA7	serpin family A member 7	0.444234	0.645683	0.572299	0.226031	-0.102898	0.905226	-0.201036	0.722193	Both
P11216	PYGB	glycogen phosphorylase B	-0.584603	0.867434	-3.23558	0.176938	-0.222457	0.905226	2.43121	0.397367	Both
Q9UNH7	SNX6	sorting nexin 6	-1.11372	0.645683	-1.92422	0.176938	0.232695	0.913399	0.233444	0.896814	Both
P0CG48	UBC	ubiquitin C	0.153327	0.998895	-0.591371	0.725564	0.33102	0.915052	2.15456	0.472687	Both
O75828	CBR3	carbonyl reductase 3	-3.14697	0.645683	-1.18862	0.473783	0.324901	0.915052	0.475354	0.860788	DistantTissue
Q08380	LGALS3BP	galectin 3 binding protein	0.0473128	0.998895	-1.75104	0.307095	-0.254398	0.919369	1.68182	0.51788	Both
Q6NZI2	CAVIN1	caveolae associated protein 1	-0.51163	0.819825	-1.3885	0.241073	-0.206353	0.921748	0.865308	0.528815	Both
P30626	SRI	sorcin	-2.11723	0.645683	-0.675191	0.581558	-0.217439	0.922812	0.459565	0.810781	Both
P23396	RPS3	ribosomal protein S3	0.790143	0.725795	-0.939132	0.448492	0.216175	0.923869	0.288179	0.868308	Both
P01023	A2M	alpha-2-macroglobulin	-0.47623	0.715736	-1.30197	0.176938	-0.108534	0.923869	1.33567	0.277659	Both
P60842	EIF4A1	eukaryotic translation initiation factor 4A1	1.32786	0.645683	0.252038	0.873889	0.260538	0.924889	0.591085	0.813418	Both
P22314	UBA1	ubiquitin like modifier activating enzyme 1	-0.457918	0.849631	-2.00106	0.218421	0.11417	0.924889	1.29484	0.51788	Both
P10909	CLU	clusterin	0.17152	0.83763	-0.622932	0.2544	0.0535	0.924889	0.456772	0.51788	Both
O75367	MACROH2A1	macroH2A.1 histone	0.589915	0.81599	-0.343025	0.773234	-0.210399	0.924889	0.861384	0.565258	Both
P20160	AZU1	azurocidin 1	1.8437	0.645683	-1.61324	0.241073	-0.214364	0.924889	2.15098	0.459092	TumourSite
Q8NG11	TSPAN14	tetraspanin 14	0.54072	0.801264	0.750973	0.486895	-0.175362	0.925894	-0.302419	0.846772	Both
P42330	AKR1C3	aldo-keto reductase family 1 member C3	-0.79106	0.770802	0.803975	0.555884	-0.219769	0.926625	-1.71405	0.459092	Both
Q9Y3I0	RTCB	RNA 2',3'-cyclic phosphate and 5'-OH ligase	0.107348	0.998895	-1.95185	0.176938	0.188931	0.92747	0.295198	0.876498	Both
P26640	VARS1	valyl-tRNA synthetase 1	0.0273277	0.998895	-2.13406	0.241073	-0.229956	0.92747	0.43904	0.850707	Both
Q02818	NUCB1	nucleobindin 1	0.608709	0.817923	0.934992	0.480255	-0.183513	0.93727	-0.391032	0.833197	Both
Q01813	PFKP	phosphofructokinase, platelet	-1.61793	0.661752	-5.32256	0.0182272	0.281489	0.937397	5.12887	0.202814	Both
O75882	ATRN	attractin	0.032454	0.998895	0.453974	0.119481	-0.0255789	0.937397	-0.364706	0.398394	Both
Q13418	ILK	integrin linked kinase	-1.02564	0.645683	-2.20299	0.226031	-0.108565	0.937397	1.58898	0.459092	Both
P00915	CA1	carbonic anhydrase 1	0.554002	0.838617	0.946112	0.478941	-0.172405	0.937397	-1.64158	0.459092	Both
P62736	ACTA2	actin alpha 2, smooth muscle	-4.14133	0.645683	-3.62366	0.241073	-0.395559	0.937397	1.98966	0.568232	DistantTissue
Q14315	FLNC	filamin C	-1.29682	0.7338	-4.9247	0.0182272	0.219345	0.946794	3.57598	0.366312	Both
Q9UBQ0	VPS29	VPS29 retromer complex component	1.24543	0.645683	-2.17493	0.176938	0.161679	0.946794	1.72877	0.51788	Both
P08246	ELANE	elastase, neutrophil expressed	1.04787	0.645683	-0.778519	0.483302	0.141599	0.946794	1.39564	0.51788	Both
P06727	APOA4	apolipoprotein A4	-1.35321	0.645683	-2.83171	0.120183	0.126671	0.946794	2.16526	0.366312	Both
P02679	FGG	fibrinogen gamma chain	1.06781	0.645683	-1.46007	0.410859	0.0955997	0.946794	0.921048	0.520061	Both
Q13361	MFAP5	microfibril associated protein 5	-1.75733	0.645683	-1.53767	0.241073	-0.133144	0.946794	0.810081	0.582169	DistantTissue
P13671	C6	complement C6	2.42937	0.645683	-0.751614	0.601376	-0.155434	0.946794	0.68878	0.730706	Both
O43866	CD5L	CD5 molecule like	0.470262	0.851638	-1.50717	0.241073	-0.123782	0.948598	2.00956	0.459092	Both
P21926	CD9	CD9 molecule	-1.93009	0.645683	-0.44914	0.725564	-0.136562	0.948598	-0.253342	0.896294	DistantTissue
O94905	ERLIN2	ER lipid raft associated 2	1.19393	0.645683	0.364052	0.773234	0.119135	0.952677	0.271966	0.880961	Both
P12110	COL6A2	collagen type VI alpha 2 chain	-0.770614	0.735373	-0.531487	0.644093	-0.112023	0.952677	1.04185	0.520061	Both
P01859	IGHG2	NA	0.160566	0.998895	-0.284421	0.843161	-0.129218	0.952677	-0.750403	0.675068	Both
P62701	RPS4X	ribosomal protein S4 X-linked	0.597865	0.849631	-1.14764	0.440823	-0.139272	0.953117	0.119524	0.944142	Both
P61224	RAP1B	RAP1B, member of RAS oncogene family	1.59153	0.645683	-1.2157	0.440823	-0.105742	0.957784	0.217856	0.910282	Both
P63000	RAC1	Rac family small GTPase 1	-0.101927	0.998895	-3.81486	0.124579	0.127854	0.957791	2.75236	0.366312	Both
Q14344	GNA13	G protein subunit alpha 13	1.18934	0.645683	-1.42929	0.40316	-0.100388	0.957791	0.735994	0.611888	Both
P55290	CDH13	cadherin 13	-0.574675	0.826153	0.462542	0.713281	0.09939	0.960574	-1.06642	0.520061	Both
P05090	APOD	apolipoprotein D	-0.00384644	0.998895	0.37997	0.176938	-0.0158418	0.960574	-0.254334	0.51788	Both
P13639	EEF2	eukaryotic translation elongation factor 2	-0.0284329	0.998895	-2.80191	0.177374	0.0608612	0.962341	1.81332	0.487053	Both
P02788	LTF	lactotransferrin	0.862507	0.848449	-4.84161	0.0649077	0.119212	0.966133	4.35302	0.277659	Both
Q92820	GGH	gamma-glutamyl hydrolase	0.480824	0.881208	1.35095	0.440823	0.0807551	0.966133	-1.31899	0.520061	Both
O00299	CLIC1	chloride intracellular channel 1	-0.794772	0.682437	-1.93945	0.238784	0.0381751	0.966133	1.32051	0.498337	Both
P60981	DSTN	destrin, actin depolymerizing factor	-1.09808	0.645683	-2.31742	0.198936	-0.0500691	0.966133	1.73097	0.446714	Both
O95445	APOM	apolipoprotein M	-0.375353	0.883496	1.94146	0.241073	-0.0644788	0.966133	-1.45609	0.459092	Both
P01877	IGHA2	NA	-3.01681	0.645683	0.964312	0.601989	-0.0963458	0.969749	-1.42904	0.520061	DistantTissue
P21266	GSTM3	glutathione S-transferase mu 3	-1.17065	0.715235	-4.30643	0.0385967	-0.0697418	0.970945	3.21914	0.277659	Both
Q14195	DPYSL3	dihydropyrimidinase like 3	-0.292079	0.975134	-2.77124	0.198936	0.0326531	0.977117	2.06179	0.449008	Both
P17661	DES	desmin	-0.710199	0.780923	-2.44978	0.176938	-0.0299751	0.977117	1.89172	0.377262	Both
P04196	HRG	histidine rich glycoprotein	2.03876	0.645683	-1.78391	0.241073	-0.047271	0.977117	2.37855	0.459092	TumourSite
P41439	FOLR3	folate receptor gamma	0.770436	0.81748	-1.33775	0.440823	0.0242734	0.991903	1.34545	0.520061	Both
P02671	FGA	fibrinogen alpha chain	1.12665	0.645683	-1.37034	0.401376	-0.00824881	0.994421	0.876878	0.520061	Both
B9A064	IGLL5	immunoglobulin lambda like polypeptide 5	-0.719362	0.859561	3.05436	0.176938	0.0117001	0.996378	-1.51496	0.520061	Both
P25311	AZGP1	alpha-2-glycoprotein 1, zinc-binding	0.394017	0.861489	0.920259	0.440823	0.00140146	0.998868	-0.460713	0.734072	Both
