# Supplementary material for: Proteomic Profiling of Tissue Exosomes Indicates Continuous Release of Malignant Exosomes in Urinary Bladder Cancer Patients, Even with Pathologically Undetectable Tumour
Source: Cancers (Basel). 2021 Jun 29;13(13):3242. doi: 10.3390/cancers13133242 (PMC8267924; doi:10.3390/cancers13133242)
Supplement: Supplementary file 1 [file cancers-13-03242-s001.zip › Table S6.xlsx]

## Sheet: Table S5
Supplementary Table S6. List of the most abundant proteins that are present in all tissue samples and do not differ significantly by site of origin.
Uniprotswissprot	Hgnc symbol	Wikigene description
Q9UGM5	FETUB	fetuin B
Q9NZP8	C1RL	complement C1r subcomponent like
Q96PD5	PGLYRP2	peptidoglycan recognition protein 2
Q6UXB8	PI16	peptidase inhibitor 16
Q14764	MVP	major vault protein
Q01518	CAP1	cyclase associated actin cytoskeleton regulatory protein 1
Q00610	CLTC	clathrin heavy chain
P69905	HBA2	hemoglobin subunit alpha 2
P68871	HBB	hemoglobin subunit beta
P68032	ACTC1	actin alpha cardiac muscle 1
P63244	RACK1	receptor for activated C kinase 1
P62937	PPIA	peptidylprolyl isomerase A
P62805	H4C1	H4 clustered histone 1
P60709	ACTB	actin beta
P60660	MYL6	myosin light chain 6
P59665	DEFA1	defensin alpha 1
P54108	CRISP3	cysteine rich secretory protein 3
P51884	LUM	lumican
P43652	AFM	afamin
P30101	PDIA3	protein disulfide isomerase family A member 3
P27105	STOM	stomatin
P21333	FLNA	filamin A
P14618	PKM	pyruvate kinase M1/2
P10909	CLU	clusterin
P0CG05	NA	NA
P09211	GSTP1	glutathione S-transferase pi 1
P08758	ANXA5	annexin A5
P08133	ANXA6	annexin A6
P07437	TUBB	tubulin beta class I
P07355	ANXA2	annexin A2
P06276	BCHE	butyrylcholinesterase
P05543	SERPINA7	serpin family A member 7
P05155	SERPING1	serpin family G member 1
P05090	APOD	apolipoprotein D
P04899	GNAI2	G protein subunit alpha i2
P04792	HSPB1	heat shock protein family B (small) member 1
P04406	GAPDH	glyceraldehyde-3-phosphate dehydrogenase
P04217	A1BG	alpha-1-B glycoprotein
P04083	ANXA1	annexin A1
P04075	ALDOA	aldolase, fructose-bisphosphate A
P04004	VTN	vitronectin
P02794	FTH1	ferritin heavy chain 1
P02790	HPX	hemopexin
P02787	TF	transferrin
P02774	GC	GC vitamin D binding protein
P02768	ALB	albumin
P02766	TTR	transthyretin
P02765	AHSG	alpha 2-HS glycoprotein
P02763	ORM1	orosomucoid 1
P02760	AMBP	alpha-1-microglobulin/bikunin precursor
P02753	RBP4	retinol binding protein 4
P02750	LRG1	leucine rich alpha-2-glycoprotein 1
P02749	APOH	apolipoprotein H
P02656	APOC3	apolipoprotein C3
P02652	APOA2	apolipoprotein A2
P02649	APOE	apolipoprotein E
P02647	APOA1	apolipoprotein A1
P02042	HBD	hemoglobin subunit delta
P01871	IGHM	NA
P01834	NA	NA
P01042	KNG1	kininogen 1
P01023	A2M	alpha-2-macroglobulin
P01019	AGT	angiotensinogen
P01009	SERPINA1	serpin family A member 1
P00738	HP	haptoglobin
P00558	PGK1	phosphoglycerate kinase 1
P00450	CP	ceruloplasmin
O75882	ATRN	attractin
O75083	WDR1	WD repeat domain 1
