# Supplementary material for: Proteomic Profiling of Tissue Exosomes Indicates Continuous Release of Malignant Exosomes in Urinary Bladder Cancer Patients, Even with Pathologically Undetectable Tumour
Source: Cancers (Basel). 2021 Jun 29;13(13):3242. doi: 10.3390/cancers13133242 (PMC8267924; doi:10.3390/cancers13133242)
Supplement: Supplementary file 1 [file cancers-13-03242-s001.zip › Table S7_NEW.xlsx]

## Sheet: new Table S6
	Supplementary Table S7. 20 proteins upregulated in exosomes derived from bladder vs ureter urine, out of the 69 most abundant tissue proteins.
	Uniprotswissprot	Hgnc symbol	Wikigene description
	O75083	WDR1	WD repeat domain 1
	P00558	PGK1	phosphoglycerate kinase 1
	P04075	ALDOA	aldolase, fructose-bisphosphate A
	P04406	GAPDH	glyceraldehyde-3-phosphate dehydrogenase
	P04792	HSPB1	heat shock protein family B (small) member 1
	P04899	GNAI2	G protein subunit alpha i2
	P05090	APOD	apolipoprotein D
	P07355	ANXA2	annexin A2
	P07437	TUBB	tubulin beta class I
	P08133	ANXA6	annexin A6
	P08758	ANXA5	annexin A5
	P09211	GSTP1	glutathione S-transferase pi 1
	P14618	PKM	pyruvate kinase, muscle
	P27105	STOM	stomatin
	P59665	DEFA1	defensin alpha 1
	P60660	MYL6	myosin light chain 6
	P60709	ACTB	actin beta
	P62937	PPIA	peptidylprolyl isomerase A
	P68032	ACTC1	actin, alpha, cardiac muscle 1
	Q01518	CAP1	cyclase associated actin cytoskeleton regulatory protein 1
